# Supplementary material for: Genomic Surveillance Enables Suitability Assessment of Salmonella Gene Targets Used for Culture-Independent Diagnostic Testing
Source: J Clin Microbiol. 2020 Aug 24;58(9):e00038-20. doi: 10.1128/JCM.00038-20 (PMC7448617; doi:10.1128/JCM.00038-20)
Supplement: Supplemental file 2 [file JCM.00038-20-sd001.xlsx]

## Sheet: Sheet2
Row Labels
Aberdeen
Abortusovis
Adelaide
Agona
Agoueve
Apeyeme
Bahrenfeld
Bareilly
Birkenhead
Bovismorbificans
Broughton
Cerro
Chester
Clanvillian
Enteritidis
Galiema
Gallinarum
Gatineau|Orion
Give
Havana
Hvittingfos
Hvittingfoss
I 4,[5],12:b:-|Schleissheim
II 1,4,[5],12,[27]:b:[e,n,x]
IIIb 50:k:z35
Infantis
IV 43:z4,z23:-
Litchfield
Manchester
Mbandaka
Mgulani
Minnesota
Mishmarhaemek
Montevideo
Muenchen
Newport
Oesterbro
Oranienburg
Orientalis
Orion
Paratyphi A
Poona
Potsdam
Saintpaul
Senftenberg
Singapore
Stanley
Tennessee
Typhi
Typhimurim
Typhimurium
TyphimuriumI 4,[5],12:i:-
Virchow
Wangata
(blank)
Grand Total

## Sheet: Sheet1
Biosample accession	NCBI Accession	sample_name	Serovar	ST	cgGroup	invA (SNPs/Kbp)	ttra (SNPs/Kbp)	spaO (SNPs/Kbp)	coverage	# contigs (>= 1000 bp)	Total length (>= 1000 bp)	Largest contig	GC (%)	N50	N75	invA_gene_length (bp)	ttrA_gene_length (bp)	spaO_gene_length
SAMN14860734	JABOCQ000000000	CIDM_AU_2019_1	Bareilly	203	2	8.71671	5.22534	7.69231	144	48	4772178	1100454	52.19	329553	155062	2065	3063	912
SAMN14860735	JABOCP000000000	CIDM_AU_2019_2	Virchow	197	2	9.20097	7.51143	1.0989	83	36	4722178	569348	52.25	355453	180698	2065	3063	912
SAMN14860736	JABOCO000000000	CIDM_AU_2019_3	Hvittingfoss	434	3	3.87409	5.22534	9.89011	72	33	4697203	650033	52.21	318033	232027	2065	3063	912
SAMN14860737	JABOCN000000000	CIDM_AU_2019_4	Saintpaul	50	1	0	4.89876	0	75	29	4680637	604712	52.23	379643	223042	2065	3063	912
SAMN14860738	JABOCM000000000	CIDM_AU_2019_5	Saintpaul	50	1	0	4.89876	0	116	34	4762473	600950	52.2	278964	171978	2065	3063	912
SAMN14860739	JABOCL000000000	CIDM_AU_2019_6	Hvittingfoss	434	3	3.87409	5.22534	9.89011	98	32	4738492	649249	52.18	359174	186249	2065	3063	912
SAMN14860740	JABOCK000000000	CIDM_AU_2019_7	Hvittingfoss	434	3	3.87409	5.22534	9.89011	97	35	4696089	649063	52.23	291671	158983	2065	3063	912
SAMN14860741	JABOCJ000000000	CIDM_AU_2019_8	Saintpaul	50	1	0	4.89876	0	75	31	4679655	604842	52.23	279428	178317	2065	3063	912
SAMN14860742	JABOCI000000000	CIDM_AU_2019_9	Saintpaul	50	1	0	4.89876	0	65	28	4681717	604710	52.24	311181	214486	2065	3063	912
SAMN14860743	JABOCH000000000	CIDM_AU_2019_10	Infantis	32	3	7.26392	4.57217	9.89011	81	41	4595626	476527	52.3	201528	148183	2065	3063	912
SAMN14860744	JABOCG000000000	CIDM_AU_2019_11	Saintpaul	50	1	0	4.89876	0	81	33	4680540	604713	52.23	311181	171894	2065	3063	912
SAMN14860745	JABOCF000000000	CIDM_AU_2019_12	Virchow	16	3	8.23245	9.47093	3.2967	90	40	4667077	595785	52.2	252779	175950	2065	3063	912
SAMN14860746	JABOCE000000000	CIDM_AU_2019_13	Virchow	16	3	8.23245	9.47093	3.2967	114	36	4661725	564052	52.19	285318	175834	2065	3063	912
SAMN14860747	JABOCD000000000	CIDM_AU_2019_14	Montevideo	-	3	8.23245	9.47093	3.2967	119	50	4185374	386684	52.23	163961	100408	2065	3063	912
SAMN14860748	JABOCC000000000	CIDM_AU_2019_15	I 4,[5],12:b:-|Schleissheim	4959	2	9.20097	4.24559	4.3956	40	140	4701911	179805	52.16	62363	30784	2065	3063	912
SAMN14860749	JABOCB000000000	CIDM_AU_2019_16	I 4,[5],12:b:-|Schleissheim	4959	2	9.20097	4.24559	4.3956	56	103	4737914	265047	52.09	78612	46291	2065	3063	912
SAMN14860750	JABOCA000000000	CIDM_AU_2019_17	I 4,[5],12:b:-|Schleissheim	4959	2	9.20097	4.24559	4.3956	153	65	4742031	464598	52.09	102472	77202	2065	3063	912
SAMN14860751	JABOBZ000000000	CIDM_AU_2019_18	I 4,[5],12:b:-|Schleissheim	4959	2	9.20097	4.24559	4.3956	51	75	4707397	290117	52.16	103228	77202	2065	3063	912
SAMN14860752	JABOBY000000000	CIDM_AU_2019_19	I 4,[5],12:b:-|Schleissheim	4959	2	9.20097	4.24559	4.3956	54	119	4700068	195551	52.16	73027	37369	2065	3063	912
SAMN14860753	JABOBX000000000	CIDM_AU_2019_20	I 4,[5],12:b:-|Schleissheim	4959	2	9.20097	4.24559	4.3956	129	70	4709305	357416	52.16	107222	71831	2065	3063	912
SAMN14860754	JABOBW000000000	CIDM_AU_2019_21	I 4,[5],12:b:-|Schleissheim	4959	2	9.20097	4.24559	4.3956	34	102	4702686	220238	52.16	80368	41867	2065	3063	912
SAMN14860755	JABOBV000000000	CIDM_AU_2019_22	I 4,[5],12:b:-|Schleissheim	4959	2	9.20097	4.24559	4.3956	73	105	4761942	192760	52.17	83836	51335	2065	3063	912
SAMN14860756	JABOBU000000000	CIDM_AU_2019_23	I 4,[5],12:b:-|Schleissheim	4959	2	9.20097	4.24559	4.3956	154	67	4767974	357416	52.17	111902	77261	2065	3063	912
SAMN14860757	JABOBT000000000	CIDM_AU_2019_24	I 4,[5],12:b:-|Schleissheim	4959	2	9.20097	4.24559	4.3956	31	96	4767889	253884	52.17	81823	48490	2065	3063	912
SAMN14860758	JABOBS000000000	CIDM_AU_2019_25	I 4,[5],12:b:-|Schleissheim	4959	2	9.20097	4.24559	4.3956	44	163	4785893	245429	52.11	52145	27194	2065	3063	912
SAMN14860759	JABOBR000000000	CIDM_AU_2019_26	I 4,[5],12:b:-|Schleissheim	4959	2	9.20097	4.24559	4.3956	77	146	4639392	174041	52.16	59557	28058	2065	3063	912
SAMN14860760	JABOBQ000000000	CIDM_AU_2019_27	I 4,[5],12:b:-|Schleissheim	4959	2	9.20097	4.24559	4.3956	35	125	4645921	175324	52.17	72345	38205	2065	3063	912
SAMN14860761	JABOBP000000000	CIDM_AU_2019_28	I 4,[5],12:b:-|Schleissheim	4959	2	9.20097	4.24559	4.3956	69	86	4754743	345103	52.05	95408	51335	2065	3063	912
SAMN14860762	JABOBO000000000	CIDM_AU_2019_29	I 4,[5],12:b:-|Schleissheim	4959	2	9.20097	4.24559	4.3956	90	84	4742163	290047	52.08	89572	65165	2065	3063	912
SAMN14860763	JABOBN000000000	CIDM_AU_2019_30	I 4,[5],12:b:-|Schleissheim	4959	2	9.20097	4.24559	4.3956	76	97	4701621	283150	52.16	80862	57220	2065	3063	912
SAMN14860764	JABOBM000000000	CIDM_AU_2019_31	I 4,[5],12:b:-|Schleissheim	4959	2	9.20097	4.24559	4.3956	78	96	4701732	219223	52.16	81876	47349	2065	3063	912
SAMN14860765	JABOBL000000000	CIDM_AU_2019_32	I 4,[5],12:b:-|Schleissheim	4959	2	9.20097	4.24559	4.3956	67	104	4801491	407797	52.09	83480	48366	2065	3063	912
SAMN14860766	JABOBK000000000	CIDM_AU_2019_33	I 4,[5],12:b:-|Schleissheim	4959	2	9.20097	4.24559	4.3956	62	98	4708075	219223	52.16	92624	44929	2065	3063	912
SAMN14860767	JABOBJ000000000	CIDM_AU_2019_34	I 4,[5],12:b:-|Schleissheim	4959	2	9.20097	4.24559	4.3956	48	83	4652773	245347	52.17	90053	61398	2065	3063	912
SAMN14860768	JABOBI000000000	CIDM_AU_2019_35	I 4,[5],12:b:-|Schleissheim	4959	2	9.20097	4.24559	4.3956	150	67	4712731	333465	52.15	106900	77261	2065	3063	912
SAMN14860769	JABOBH000000000	CIDM_AU_2019_36	I 4,[5],12:b:-|Schleissheim	4959	2	9.20097	4.24559	4.3956	40	139	4701374	179805	52.16	62363	33351	2065	3063	912
SAMN14860770	JABOBG000000000	CIDM_AU_2019_37	I 4,[5],12:b:-|Schleissheim	4959	2	9.20097	4.24559	4.3956	56	103	4737914	265047	52.09	78612	46291	2065	3063	912
SAMN14860771	JABOBF000000000	CIDM_AU_2019_38	I 4,[5],12:b:-|Schleissheim	4959	2	9.20097	4.24559	4.3956	153	65	4742031	464598	52.09	102472	77202	2065	3063	912
SAMN14860772	JABOBE000000000	CIDM_AU_2019_39	I 4,[5],12:b:-|Schleissheim	4959	2	9.20097	4.24559	4.3956	51	75	4707397	290117	52.16	103228	77202	2065	3063	912
SAMN14860773	JABOBD000000000	CIDM_AU_2019_40	I 4,[5],12:b:-|Schleissheim	4959	2	9.20097	4.24559	4.3956	54	119	4700068	195551	52.16	73027	37369	2065	3063	912
SAMN14860774	JABOBC000000000	CIDM_AU_2019_41	I 4,[5],12:b:-|Schleissheim	4959	2	9.20097	4.24559	4.3956	129	70	4709305	357416	52.16	107222	71831	2065	3063	912
SAMN14860775	JABOBB000000000	CIDM_AU_2019_42	I 4,[5],12:b:-|Schleissheim	4959	2	9.20097	4.24559	4.3956	73	105	4761942	192760	52.17	83836	51335	2065	3063	912
SAMN14860776	JABOBA000000000	CIDM_AU_2019_43	I 4,[5],12:b:-|Schleissheim	4959	2	9.20097	4.24559	4.3956	154	66	4767134	357416	52.17	111902	77261	2065	3063	912
SAMN14860777	JABOAZ000000000	CIDM_AU_2019_44	I 4,[5],12:b:-|Schleissheim	4959	2	9.20097	4.24559	4.3956	77	146	4639392	174041	52.16	59557	28058	2065	3063	912
SAMN14860778	JABOAY000000000	CIDM_AU_2019_45	I 4,[5],12:b:-|Schleissheim	4959	2	9.20097	4.24559	4.3956	69	86	4754604	345103	52.05	95408	51335	2065	3063	912
SAMN14860779	JABOAX000000000	CIDM_AU_2019_46	I 4,[5],12:b:-|Schleissheim	4959	2	9.20097	4.24559	4.3956	90	84	4742163	290047	52.08	89572	65165	2065	3063	912
SAMN14860780	JABOAW000000000	CIDM_AU_2019_47	I 4,[5],12:b:-|Schleissheim	4959	2	9.20097	4.24559	4.3956	76	97	4701972	283150	52.16	80862	57220	2065	3063	912
SAMN14860781	JABOAV000000000	CIDM_AU_2019_48	I 4,[5],12:b:-|Schleissheim	4959	2	9.20097	4.24559	4.3956	78	97	4701642	219223	52.16	81876	47349	2065	3063	912
SAMN14860782	JABOAU000000000	CIDM_AU_2019_49	I 4,[5],12:b:-|Schleissheim	4959	2	9.20097	4.24559	4.3956	67	104	4800329	407797	52.09	83480	48366	2065	3063	912
SAMN14860783	JABOAT000000000	CIDM_AU_2019_50	I 4,[5],12:b:-|Schleissheim	4959	2	9.20097	4.24559	4.3956	62	98	4707793	219223	52.16	92624	44929	2065	3063	912
SAMN14860784	JABOAS000000000	CIDM_AU_2019_51	I 4,[5],12:b:-|Schleissheim	4959	2	9.20097	4.24559	4.3956	48	83	4652773	245347	52.17	90053	61398	2065	3063	912
SAMN14860785	JABOAR000000000	CIDM_AU_2019_52	I 4,[5],12:b:-|Schleissheim	4959	2	8.23245	4.24559	4.3956	150	67	4712847	333465	52.15	106900	77261	2065	3063	912
SAMN14860786	JABOAQ000000000	CIDM_AU_2019_53	Typhimurium	19	1	0	0	0	79	131	4877479	264426	52.19	74202	37611	2065	2550	912
SAMN14860787	JABOAP000000000	CIDM_AU_2019_54	Typhimurium	19	1	0	0	0	67	106	4943096	357999	52.19	101635	48739	2065	3063	912
SAMN14860788	JABOAO000000000	CIDM_AU_2019_55	Typhimurium	19	1	0.484262	0	1.0989	96	95	4871273	355412	52.18	145960	61925	2065	3063	912
SAMN14860789	JABOAN000000000	CIDM_AU_2019_56	Typhimurium	19	1	0	0	0	93	77	4876956	538573	52.19	178756	67289	2065	3063	912
SAMN14860790	JABOAM000000000	CIDM_AU_2019_57	Typhimurium	19	1	0.484262	0	1.0989	77	74	4869653	600621	52.18	169683	75608	2065	3063	912
SAMN14860791	JABOAL000000000	CIDM_AU_2019_58	Typhimurium	19	1	0	0	0	77	77	4881264	538456	52.19	131661	75606	2065	3063	912
SAMN14860792	JABOAK000000000	CIDM_AU_2019_59	Typhimurium	19	1	0	0.326584	0	88	78	4905955	538550	52.13	149660	73882	2065	3063	912
SAMN14860793	JABOAJ000000000	CIDM_AU_2019_60	Typhimurium	19	1	0.484262	0	1.0989	88	75	4863756	538553	52.18	178746	74120	2065	3063	912
SAMN14860794	JABOAI000000000	CIDM_AU_2019_61	TyphimuriumI 4,[5],12:i:-	34	1	0	0	0	95	94	5141221	628613	51.88	149707	74167	2065	3063	912
SAMN14860795	JABOAH000000000	CIDM_AU_2019_62	Typhimurium	19	1	0.484262	0	0	91	83	4877269	600722	52.19	168790	61083	2065	3063	912
SAMN14860796	JABOAG000000000	CIDM_AU_2019_63	TyphimuriumI 4,[5],12:i:-	34	1	0	0	0	83	99	5024308	737952	52.08	143625	64900	2065	3063	912
SAMN14860797	JABOAF000000000	CIDM_AU_2019_64	Typhimurium	19	1	0.484262	0	0	70	61	4758667	445637	52.2	178449	77490	2065	3063	912
SAMN14860798	JABOAE000000000	CIDM_AU_2019_65	Typhimurium	19	1	0	0	0	81	78	4916599	538500	52.2	178762	81551	2065	3063	912
SAMN14860799	JABOAD000000000	CIDM_AU_2019_66	Typhimurium	19	1	0	0	0	74	79	4877215	449756	52.19	131717	81551	2065	3063	912
SAMN14860800	JABOAC000000000	CIDM_AU_2019_67	Typhimurium	19	1	0.484262	0	1.0989	86	79	4904468	324864	52.15	145994	74113	2065	3063	912
SAMN14860801	JABOAB000000000	CIDM_AU_2019_68	TyphimuriumI 4,[5],12:i:-	34	1	0	0	0	68	100	4950182	628865	52.15	164865	60924	2065	3063	912
SAMN14860802	JABOAA000000000	CIDM_AU_2019_69	Typhimurium	19	1	0.484262	0	1.0989	78	78	4898625	449820	52.18	178746	74120	2065	3063	912
SAMN14860803	JABNZZ000000000	CIDM_AU_2019_70	Typhimurium	19	1	0	0	0	93	81	4878171	538745	52.19	149675	61757	2065	3063	912
SAMN14860804	JABNZY000000000	CIDM_AU_2019_71	Typhimurium	19	1	0.484262	0	1.0989	150	78	4899182	538557	52.18	146012	74149	2065	3063	912
SAMN14860805	JABNZX000000000	CIDM_AU_2019_72	Typhimurium	19	1	0	0	0	142	85	4878418	368359	52.19	110011	60194	2065	3063	912
SAMN14860806	JABNZW000000000	CIDM_AU_2019_73	Typhimurium	19	1	0	0	0	159	88	4876090	538076	52.19	110011	53737	2065	3063	912
SAMN14860807	JABNZV000000000	CIDM_AU_2019_74	Typhimurium	19	1	0	0	0	127	85	4878314	449811	52.19	147485	62077	2065	3063	912
SAMN14860808	JABNZU000000000	CIDM_AU_2019_75	Typhimurium	19	1	0	0	0	140	87	4917107	368359	52.2	110813	62077	2065	3063	912
SAMN14860809	JABNZT000000000	CIDM_AU_2019_76	Typhimurium	19	1	0	0	0	135	86	4877047	368359	52.19	110011	60440	2065	3063	912
SAMN14860810	JABNZS000000000	CIDM_AU_2019_77	Typhimurium	19	1	0.484262	0	1.0989	163	88	4866924	559593	52.19	143746	73210	2065	3063	912
SAMN14860811	JABNZR000000000	CIDM_AU_2019_78	Typhimurium	19	1	0	0.326584	0	127	97	4904630	538052	52.13	106312	55197	2065	3063	912
SAMN14860812	JABNZQ000000000	CIDM_AU_2019_79	TyphimuriumI 4,[5],12:i:-	34	1	0	0	0	122	91	4974851	381485	52.12	218705	68392	2065	3063	912
SAMN14860813	JABNZP000000000	CIDM_AU_2019_80	Typhimurium	34	1	0	0	0	90	98	4926354	628109	52.1	110521	61159	2065	3063	912
SAMN14860814	JABNZO000000000	CIDM_AU_2019_81	Typhimurium	19	1	0.484262	0	1.0989	123	77	4896327	418433	52.17	119665	74149	2065	3063	912
SAMN14860815	JABNZN000000000	CIDM_AU_2019_82	Typhimurium	19	1	0.484262	0	1.0989	80	77	4905460	538637	52.15	149675	74149	2065	3063	912
SAMN14860816	JABNZM000000000	CIDM_AU_2019_83	Typhimurium	19	1	0.484262	0	1.0989	106	79	4866717	538557	52.18	145970	74120	2065	3063	912
SAMN14860817	JABNZL000000000	CIDM_AU_2019_84	TyphimuriumI 4,[5],12:i:-	34	1	0	0	0	65	103	4963128	628838	52.12	131710	58056	2065	3063	912
SAMN14860818	JABNZK000000000	CIDM_AU_2019_85	TyphimuriumI 4,[5],12:i:-	34	1	0	0	0	137	84	4902401	465302	52.16	182112	61154	2065	3063	912
SAMN14860819	JABNZJ000000000	CIDM_AU_2019_86	Typhimurium	19	1	0	0	0	119	90	4918643	368600	52.2	106312	59831	2065	3063	912
SAMN14860820	JABNZI000000000	CIDM_AU_2019_87	Typhimurium	19	1	0	0	0	127	80	4882607	486264	52.19	143752	77801	2065	3063	912
SAMN14860821	JABNZH000000000	CIDM_AU_2019_88	Typhimurium	19	1	0.484262	0	1.0989	69	78	4866556	538068	52.18	106313	74120	2065	3063	912
SAMN14860822	JABNZG000000000	CIDM_AU_2019_89	Typhimurium	19	1	0.484262	0	1.0989	125	77	4873054	449150	52.18	149674	74149	2065	3063	912
SAMN14860823	JABNZF000000000	CIDM_AU_2019_90	Typhimurium	19	1	0.484262	0	1.0989	110	87	4868457	445646	52.19	110637	74120	2065	3063	912
SAMN14860824	JABNZE000000000	CIDM_AU_2019_91	TyphimuriumI 4,[5],12:i:-	34	1	0	0	0	209	104	4919071	628597	52.17	109978	52006	2065	3063	912
SAMN14860825	JABNZD000000000	CIDM_AU_2019_92	Typhimurium	19	1	0.484262	0	0	78	81	4884202	538506	52.19	149568	75606	2065	3063	912
SAMN14860826	JABNZC000000000	CIDM_AU_2019_93	Typhimurium	19	1	0.484262	0	0	136	84	4876062	600373	52.19	124251	74211	2065	3063	912
SAMN14860827	JABNZB000000000	CIDM_AU_2019_94	Typhimurium	19	1	0	0	0	136	87	4884037	538074	52.19	110969	54941	2065	3063	912
SAMN14860828	JABNZA000000000	CIDM_AU_2019_95	Typhimurium	19	1	0	0	0	137	86	4881525	538492	52.19	110011	55544	2065	3063	912
SAMN14860829	JABNYZ000000000	CIDM_AU_2019_96	Typhimurium	19	1	0	0	0	132	97	4953421	454997	52.11	106310	57395	2065	3063	912
SAMN14860830	JABNYY000000000	CIDM_AU_2019_97	Typhimurium	19	1	0.484262	0	1.0989	162	82	4990551	401717	52.12	143764	75608	2065	3063	912
SAMN14860831	JABNYX000000000	CIDM_AU_2019_98	Typhimurium	19	1	0	0	0	98	89	4877577	346503	52.19	112709	56634	2065	3063	912
SAMN14860832	JABNYW000000000	CIDM_AU_2019_99	Typhimurium	19	1	0.484262	0	0	116	87	4877458	368359	52.19	132034	62444	2065	3063	912
SAMN14860833	JABNYV000000000	CIDM_AU_2019_100	Typhimurium	-	1	0	0.326584	0	139	79	4963081	324316	52.16	157530	61981	2065	3063	912
SAMN14860834	JABNYU000000000	CIDM_AU_2019_101	Typhimurium	19	1	0	0	0	114	86	4833013	324391	52.13	120409	60608	2065	3063	912
SAMN14860835	JABNYT000000000	CIDM_AU_2019_102	TyphimuriumI 4,[5],12:i:-	34	1	0	0	0	143	78	4886874	667837	52.16	163704	75609	2065	3063	912
SAMN14860836	JABNYS000000000	CIDM_AU_2019_103	Typhimurium	-	1	0	0.326584	0	155	83	4962260	324096	52.16	149569	61437	2065	3063	912
SAMN14860837	JABNYR000000000	CIDM_AU_2019_104	Typhimurium	19	1	0	0	0	176	87	4830980	370985	52.13	120650	67385	2065	3063	912
SAMN14860838	JABNYQ000000000	CIDM_AU_2019_105	Typhimurium	19	1	0	0	0	89	75	4866348	538500	52.19	178393	75606	2065	3063	912
SAMN14860839	JABNYP000000000	CIDM_AU_2019_106	Typhimurium	19	1	0.484262	0	0	116	77	4877006	538609	52.19	175006	75606	2065	3063	912
SAMN14860840	JABNYO000000000	CIDM_AU_2019_107	Typhimurium	19	1	0.484262	0	1.0989	113	78	4902513	538548	52.17	141305	74148	2065	3063	912
SAMN14860841	JABNYN000000000	CIDM_AU_2019_108	Typhimurium	19	1	0.484262	0	1.0989	105	79	4869737	537976	52.18	149675	74148	2065	3063	912
SAMN14860842	JABNYM000000000	CIDM_AU_2019_109	Typhimurium	19	1	0.484262	0	1.0989	62	79	4899739	600436	52.17	141304	75608	2065	3063	912
SAMN14860843	JABNYL000000000	CIDM_AU_2019_110	Typhimurium	19	1	0	0.326584	0	103	77	4903116	538194	52.12	149660	73882	2065	3063	912
SAMN14860844	JABNYK000000000	CIDM_AU_2019_111	Typhimurium	19	1	0	0	0	107	82	4877528	506525	52.19	149675	61915	2065	3063	912
SAMN14860845	JABNYJ000000000	CIDM_AU_2019_112	Typhimurium	19	1	0.484262	0	1.0989	94	79	4989630	449483	52.12	168928	75608	2065	3063	912
SAMN14860846	JABNYI000000000	CIDM_AU_2019_113	Typhimurium	19	1	0	0	0	147	80	4882676	538905	52.19	178746	61912	2065	3063	912
SAMN14860847	JABNYH000000000	CIDM_AU_2019_114	Typhimurium	19	1	0.484262	0	1.0989	123	82	4951569	449151	52.15	131661	75608	2065	3063	912
SAMN14860848	JABNYG000000000	CIDM_AU_2019_115	Typhimurium	19	1	0	0.326584	0	148	87	4971881	440422	52.1	178629	61922	2065	3063	912
SAMN14860849	JABNYF000000000	CIDM_AU_2019_116	Typhimurium	19	1	0	0	0	108	75	4844020	719504	52.23	178704	69715	2065	3063	912
SAMN14860850	JABNYE000000000	CIDM_AU_2019_117	Typhimurium	19	1	0	0	0	91	77	4869481	538490	52.19	143392	75605	2065	3063	912
SAMN14860851	JABNYD000000000	CIDM_AU_2019_118	Typhimurium	19	1	0	0	0	104	79	4882590	538511	52.19	143587	60416	2065	3063	912
SAMN14860852	JABNYC000000000	CIDM_AU_2019_119	Typhimurium	19	1	0	0	0	138	83	4883911	368713	52.19	124251	60410	2065	3063	912
SAMN14860853	JABNYB000000000	CIDM_AU_2019_120	Typhimurium	-	1	0	0	0	108	84	4883104	600555	52.19	124251	55544	2065	3063	912
SAMN14860854	JABNYA000000000	CIDM_AU_2019_121	TyphimuriumI 4,[5],12:i:-	34	1	0	0	0	137	97	5142005	320860	51.89	149675	68392	2065	3063	912
SAMN14860855	JABNXZ000000000	CIDM_AU_2019_122	Typhimurium	19	1	0	0	0	96	78	4887632	449675	52.19	150863	75606	2065	3063	912
SAMN14860856	JABNXY000000000	CIDM_AU_2019_123	Typhimurium	19	1	0	0	0	103	84	4830975	324623	52.13	123624	69715	2065	3063	912
SAMN14860857	JABNXX000000000	CIDM_AU_2019_124	Typhimurium	19	1	0.484262	0	1.0989	83	81	4903245	324864	52.15	145994	74149	2065	3063	912
SAMN14860858	JABNXW000000000	CIDM_AU_2019_125	Typhimurium	19	1	0.484262	0	1.0989	124	77	4868961	445455	52.18	178508	73987	2065	3063	912
SAMN14860859	JABNXV000000000	CIDM_AU_2019_126	Typhimurium	19	1	0	0	0	112	96	4851920	322560	52.11	119520	53102	2065	3063	912
SAMN14860860	JABNXU000000000	CIDM_AU_2019_127	Typhimurium	19	1	0.484262	0	1.0989	124	77	4952985	538601	52.15	178746	74146	2065	3063	912
SAMN14860861	JABNXT000000000	CIDM_AU_2019_128	TyphimuriumI 4,[5],12:i:-	34	1	0	0	0	101	87	5129148	628608	51.88	165796	68392	2065	3063	912
SAMN14860862	JABNXS000000000	CIDM_AU_2019_129	Typhimurium	19	1	0	0	0	100	81	4883174	538572	52.19	149676	74163	2065	3063	912
SAMN14860863	JABNXR000000000	CIDM_AU_2019_130	Typhimurium	19	1	0.484262	0	1.0989	118	86	4973459	600622	52.12	178746	60424	2065	3063	912
SAMN14860864	JABNXQ000000000	CIDM_AU_2019_131	Typhimurium	2066	1	0	0	0	115	83	4817452	325267	52.17	126364	75610	2065	3063	912
SAMN14860865	JABNXP000000000	CIDM_AU_2019_132	Typhimurium	19	1	0.484262	0	1.0989	84	81	4954072	600539	52.15	127410	75608	2065	3063	912
SAMN14860866	JABNXO000000000	CIDM_AU_2019_133	Typhimurium	19	1	0	0	0	119	81	4876192	600474	52.19	149674	75606	2065	3063	912
SAMN14860867	JABNXN000000000	CIDM_AU_2019_134	Typhimurium	19	1	0	0	0	136	85	4884836	538491	52.19	147477	74358	2065	3063	912
SAMN14860868	JABNXM000000000	CIDM_AU_2019_135	Typhimurium	19	1	0	0	0	142	83	4880953	538524	52.19	169032	60415	2065	3063	912
SAMN14860869	JABNXL000000000	CIDM_AU_2019_136	Typhimurium	19	1	0	0	0	143	78	4878606	449801	52.19	149674	81551	2065	3063	912
SAMN14860870	JABNXK000000000	CIDM_AU_2019_137	Typhimurium	19	1	0	0	0	99	81	4825814	324623	52.13	149591	73797	2065	3063	912
SAMN14860871	JABNXJ000000000	CIDM_AU_2019_138	Typhimurium	2066	1	0	0	0	164	75	4820193	637705	52.17	143772	75976	2065	3063	912
SAMN14860872	JABNXI000000000	CIDM_AU_2019_139	Typhimurium	19	1	0.484262	0	1.0989	96	77	4898228	600620	52.17	169535	74120	2065	3063	912
SAMN14860873	JABNXH000000000	CIDM_AU_2019_140	Typhimurium	19	1	0	0	0	97	86	4886237	368359	52.19	131749	61912	2065	3063	912
SAMN14860874	JABNXG000000000	CIDM_AU_2019_141	Typhimurium	19	1	0.484262	0	0	81	78	4866818	538372	52.19	160304	73987	2065	3063	912
SAMN14860875	JABNXF000000000	CIDM_AU_2019_142	Typhimurium	19	1	0.484262	0	1.0989	138	81	4906270	538577	52.15	178746	74120	2065	3063	912
SAMN14860876	JABNXE000000000	CIDM_AU_2019_143	Typhimurium	19	1	0.484262	0	1.0989	125	84	4904043	371782	52.15	146000	57126	2065	3063	912
SAMN14860877	JABNXD000000000	CIDM_AU_2019_144	Typhimurium	36	1	0	0	0	103	71	4714042	432653	52.15	112412	62867	2065	3063	912
SAMN14860878	JABNXC000000000	CIDM_AU_2019_145	Typhimurium	19	1	0	0.326584	0	118	91	4970718	600698	52.1	147369	60183	2065	3063	912
SAMN14860879	JABNXB000000000	CIDM_AU_2019_146	Typhimurium	19	1	0.484262	0	1.0989	121	77	4899713	600713	52.18	149600	75608	2065	3063	912
SAMN14860880	JABNXA000000000	CIDM_AU_2019_147	TyphimuriumI 4,[5],12:i:-	34	1	0	0	0	145	113	5011935	586783	52.06	110184	51870	2065	3063	912
SAMN14860881	JABNWZ000000000	CIDM_AU_2019_148	Typhimurium	19	1	0.484262	0	1.0989	117	90	4870469	324864	52.18	149674	55941	2065	3063	912
SAMN14860882	JABNWY000000000	CIDM_AU_2019_149	Typhimurium	19	1	0.484262	0	1.0989	146	72	4897501	600341	52.17	178746	75849	2065	3063	912
SAMN14860883	JABNWX000000000	CIDM_AU_2019_150	Typhimurium	2066	1	0	0	0	53	79	4815876	620249	52.17	106950	74285	2065	3063	912
SAMN14860884	JABNWW000000000	CIDM_AU_2019_151	Typhimurium	19	1	0	0	0	116	86	4876049	337379	52.19	149674	55824	2065	3063	912
SAMN14860885	JABNWV000000000	CIDM_AU_2019_152	TyphimuriumI 4,[5],12:i:-	34	1	0	0	0	91	93	5139558	628622	51.88	182112	69166	2065	3063	912
SAMN14860886	JABNWU000000000	CIDM_AU_2019_153	Typhimurium	19	1	0	0.326584	0	154	90	4972956	368617	52.1	170109	55953	2065	3063	912
SAMN14860887	JABNWT000000000	CIDM_AU_2019_154	Typhimurium	19	1	0.484262	0	1.0989	147	88	4899248	538566	52.18	138174	74149	2065	3063	912
SAMN14860888	JABNWS000000000	CIDM_AU_2019_155	Typhimurium	19	1	0	0	0	145	88	4916099	368722	52.2	110011	60143	2065	3063	912
SAMN14860889	JABNWR000000000	CIDM_AU_2019_156	Typhimurium	19	1	0.484262	0	1.0989	121	88	4968710	537977	52.11	145960	74120	2065	3063	912
SAMN14860890	JABNWQ000000000	CIDM_AU_2019_157	Typhimurium	19	1	0.484262	0	1.0989	121	82	4903740	324864	52.15	140470	61901	2065	3063	912
SAMN14860891	JABNWP000000000	CIDM_AU_2019_158	Typhimurium	19	1	0.484262	0	1.0989	140	89	4905970	509382	52.15	109881	56468	2065	3063	912
SAMN14860892	JABNWO000000000	CIDM_AU_2019_159	Typhimurium	19	1	0	0	0	152	90	4884279	383307	52.19	124251	60410	2065	3063	912
SAMN14860893	JABNWN000000000	CIDM_AU_2019_160	Typhimurium	19	1	0	0	0	109	79	4878708	445513	52.19	149674	62077	2065	3063	912
SAMN14860894	JABNWM000000000	CIDM_AU_2019_161	Typhimurium	19	1	0	0	0	162	83	4881572	600125	52.19	154610	68001	2065	3063	912
SAMN14860895	JABNWL000000000	CIDM_AU_2019_162	Typhimurium	19	1	0.484262	0	1.0989	148	94	4870559	537976	52.18	101776	52005	2065	3063	912
SAMN14860896	JABNWK000000000	CIDM_AU_2019_163	Typhimurium	19	1	0	0.326584	0	106	83	4905819	600698	52.12	135777	75609	2065	3063	912
SAMN14860897	JABNWJ000000000	CIDM_AU_2019_164	Typhimurium	19	1	0.484262	0	1.0989	163	80	4866029	538392	52.18	175479	74120	2065	3063	912
SAMN14860898	JABNWI000000000	CIDM_AU_2019_165	Typhimurium	19	1	0.484262	0	1.0989	115	87	4928380	538557	52.11	146000	62076	2065	3063	912
SAMN14860899	JABNWH000000000	CIDM_AU_2019_166	TyphimuriumI 4,[5],12:i:-	34	1	0	0	0	115	95	4938345	710300	52.08	157935	58745	2065	3063	912
SAMN14860900	JABNWG000000000	CIDM_AU_2019_167	TyphimuriumI 4,[5],12:i:-	34	1	0	0	0	120	95	4982109	738672	52.13	164867	57826	2065	3063	912
SAMN14860901	JABNWF000000000	CIDM_AU_2019_168	TyphimuriumI 4,[5],12:i:-	34	1	0	0	0	126	97	5141138	628599	51.89	149675	61154	2065	3063	912
SAMN14860902	JABNWE000000000	CIDM_AU_2019_169	Typhimurium	19	1	0	0	0	70	103	5066595	738805	51.96	178821	74230	2065	3063	912
SAMN14860903	JABNWD000000000	CIDM_AU_2019_170	Typhimurium	19	1	0.484262	0	0	137	83	4916120	538932	52.12	149568	61915	2065	3063	912
SAMN14860904	JABNWC000000000	CIDM_AU_2019_171	Typhimurium	19	1	0.484262	0	1.0989	101	82	4929628	324666	52.1	149675	74120	2065	3063	912
SAMN14860905	JABNWB000000000	CIDM_AU_2019_172	Typhimurium	19	1	0.484262	0	1.0989	114	78	4905224	538467	52.15	178508	74120	2065	3063	912
SAMN14860906	JABNWA000000000	CIDM_AU_2019_173	Typhimurium	19	1	0.484262	0	1.0989	136	78	4929706	324864	52.1	178746	74149	2065	3063	912
SAMN14860907	JABNVZ000000000	CIDM_AU_2019_174	Typhimurium	19	1	0	0.326584	0	114	86	4870220	449822	52.17	149660	73882	2065	3063	912
SAMN14860908	JABNVY000000000	CIDM_AU_2019_175	Typhimurium	19	1	0	0	0	164	86	4882864	445240	52.19	168857	75606	2065	3063	912
SAMN14860909	JABNVX000000000	CIDM_AU_2019_176	Typhimurium	19	1	0	0.326584	0	144	78	4868290	449826	52.17	149660	73882	2065	3063	912
SAMN14860910	JABNVW000000000	CIDM_AU_2019_177	Typhimurium	36	1	0	0	0	159	65	4738734	538628	52.13	149699	74302	2065	3063	912
SAMN14860911	JABNVV000000000	CIDM_AU_2019_178	Typhimurium	36	1	0	0	0	127	68	4737966	448835	52.13	158612	74535	2065	3063	912
SAMN14860912	JABNVU000000000	CIDM_AU_2019_179	Typhimurium	19	1	0	0	0	119	78	4883149	559182	52.19	149674	75606	2065	3063	912
SAMN14860913	JABNVT000000000	CIDM_AU_2019_180	Typhimurium	19	1	0	0.326584	0	113	81	4867952	480205	52.17	172373	57825	2065	3063	912
SAMN14860914	JABNVS000000000	CIDM_AU_2019_181	Typhimurium	19	1	0.484262	0	1.0989	126	80	4869396	600447	52.18	178377	77750	2065	3063	912
SAMN14860915	JABNVR000000000	CIDM_AU_2019_182	Typhimurium	19	1	0	0	0	135	84	4915971	449801	52.2	146793	60421	2065	3063	912
SAMN14860916	JABNVQ000000000	CIDM_AU_2019_183	Typhimurium	19	1	0	0	0	111	87	4914886	368359	52.2	104045	60560	2065	3063	912
SAMN14860917	JABNVP000000000	CIDM_AU_2019_184	Typhimurium	19	1	0	0	0	115	83	4888092	449556	52.19	128544	60426	2065	3063	912
SAMN14860918	JABNVO000000000	CIDM_AU_2019_185	Typhimurium	19	1	0.484262	0	1.0989	112	80	4927623	324864	52.1	149675	74120	2065	3063	912
SAMN14860919	JABNVN000000000	CIDM_AU_2019_186	Typhimurium	19	1	0.484262	0	1.0989	87	85	4871106	538496	52.17	104045	71561	2065	3063	912
SAMN14860920	JABNVM000000000	CIDM_AU_2019_187	TyphimuriumI 4,[5],12:i:-	34	1	0	0	0	91	94	5142783	667769	51.88	149675	75609	2065	3063	912
SAMN14860921	JABNVL000000000	CIDM_AU_2019_188	Typhimurium	19	1	0	0	0	128	80	4883164	538002	52.19	149674	61912	2065	3063	912
SAMN14860922	JABNVK000000000	CIDM_AU_2019_189	Typhimurium	19	1	0	0	0	129	88	4883030	508642	52.18	124251	62270	2065	3063	912
SAMN14860923	JABNVJ000000000	CIDM_AU_2019_190	Typhimurium	19	1	0	0	0	104	83	4881968	382759	52.19	149674	75606	2065	3063	912
SAMN14860924	JABNVI000000000	CIDM_AU_2019_191	Typhimurium	19	1	0.484262	0	1.0989	88	83	4901499	538068	52.15	146000	74120	2065	3063	912
SAMN14860925	JABNVH000000000	CIDM_AU_2019_192	Typhimurium	19	1	0.484262	0	1.0989	109	81	4898633	508412	52.17	149675	74120	2065	3063	912
SAMN14860926	JABNVG000000000	CIDM_AU_2019_193	Typhimurium	19	1	0	0	0	130	85	4882445	383042	52.19	149676	60398	2065	3063	912
SAMN14860927	JABNVF000000000	CIDM_AU_2019_194	Typhimurium	19	1	0.484262	0	0	95	88	4929563	508615	52.17	105786	61022	2065	3063	912
SAMN14860928	JABNVE000000000	CIDM_AU_2019_195	Typhimurium	19	1	0	0	0	100	93	5072261	588786	51.96	120409	69715	2065	3063	912
SAMN14860929	JABNVD000000000	CIDM_AU_2019_196	Typhimurium	19	1	0	0	0	138	92	4913600	738647	52.06	149663	69459	2065	3063	912
SAMN14860930	JABNVC000000000	CIDM_AU_2019_197	Typhimurium	19	1	0.484262	0	1.0989	133	84	4866258	538557	52.19	110476	73987	2065	3063	912
SAMN14860931	JABNVB000000000	CIDM_AU_2019_198	Typhimurium	19	1	0.484262	0	1.0989	143	84	4903928	324434	52.15	143770	62154	2065	3063	912
SAMN14860932	JABNVA000000000	CIDM_AU_2019_199	Typhimurium	19	1	0	0	0	111	102	5042461	361131	51.98	110328	56629	2065	3063	912
SAMN14860933	JABNUZ000000000	CIDM_AU_2019_200	Typhimurium	19	1	0	0	0	129	83	4870716	455849	52.18	143587	75987	2065	3063	912
SAMN14860934	JABNUY000000000	CIDM_AU_2019_201	Typhimurium	19	1	0	0	0	163	82	4877634	368359	52.19	143563	75606	2065	3063	912
SAMN14860935	JABNUX000000000	CIDM_AU_2019_202	Typhimurium	19	1	0.484262	0	1.0989	115	83	4903103	369301	52.15	142972	74120	2065	3063	912
SAMN14860936	JABNUW000000000	CIDM_AU_2019_203	TyphimuriumI 4,[5],12:i:-	34	1	0	0	0	112	82	4918271	628110	52.15	161886	65082	2065	3063	912
SAMN14860937	JABNUV000000000	CIDM_AU_2019_204	Typhimurium	19	1	0	0	0	121	84	4881648	538002	52.19	110011	74133	2065	3063	912
SAMN14860938	JABNUU000000000	CIDM_AU_2019_205	Typhimurium	19	1	0.484262	0	1.0989	116	79	4930465	600713	52.1	178390	74149	2065	3063	912
SAMN14860939	JABNUT000000000	CIDM_AU_2019_206	Typhimurium	19	1	0.484262	0	1.0989	98	77	4876216	538322	52.18	178390	74120	2065	3063	912
SAMN14860940	JABNUS000000000	CIDM_AU_2019_207	Typhimurium	19	1	0	0	0	71	83	4885834	344043	52.19	149674	55544	2065	3063	912
SAMN14860941	JABNUR000000000	CIDM_AU_2019_208	Typhimurium	19	1	0.484262	0	1.0989	131	81	4904923	538740	52.15	143766	74149	2065	3063	912
SAMN14860942	JABNUQ000000000	CIDM_AU_2019_209	TyphimuriumI 4,[5],12:i:-	34	1	0	0	0	96	86	4930803	320964	52.16	182112	68392	2065	3063	912
SAMN14860943	JABNUP000000000	CIDM_AU_2019_210	Typhimurium	19	1	0	0	0	56	84	4923903	538512	52.15	149674	75591	2065	3063	912
SAMN14860944	JABNUO000000000	CIDM_AU_2019_211	Typhimurium	19	1	0.968523	0	0	117	76	4871652	449820	52.18	178628	81544	2065	3063	912
SAMN14860945	JABNUN000000000	CIDM_AU_2019_212	TyphimuriumI 4,[5],12:i:-	34	1	0	0	0	159	99	5142487	431457	51.88	135227	61225	2065	3063	912
SAMN14860946	JABNUM000000000	CIDM_AU_2019_213	Typhimurium	19	1	0	0	0	132	79	4886317	538563	52.19	168855	60406	2065	3063	912
SAMN14860947	JABNUL000000000	CIDM_AU_2019_214	Typhimurium	19	1	0	0	0	137	87	4885665	368359	52.19	124251	62077	2065	3063	912
SAMN14860948	JABNUK000000000	CIDM_AU_2019_215	Typhimurium	19	1	0	0	0	143	81	4873548	538491	52.19	149674	75606	2065	3063	912
SAMN14860949	JABNUJ000000000	CIDM_AU_2019_216	Typhimurium	19	1	0	0	0	83	81	4883969	449790	52.19	149674	81551	2065	3063	912
SAMN14860950	JABNUI000000000	CIDM_AU_2019_217	Typhimurium	19	1	0	0	0	150	75	4886392	600360	52.19	200102	75605	2065	3063	912
SAMN14860951	JABNUH000000000	CIDM_AU_2019_218	Typhimurium	19	1	0.484262	0	1.0989	136	77	4904627	538484	52.15	145994	74828	2065	3063	912
SAMN14860952	JABNUG000000000	CIDM_AU_2019_219	Typhimurium	19	1	0.484262	0	1.0989	111	81	4871817	600447	52.17	170294	81544	2065	3063	912
SAMN14860953	JABNUF000000000	CIDM_AU_2019_220	Typhimurium	19	1	0.484262	0	1.0989	110	77	4902167	538067	52.15	120669	74120	2065	3063	912
SAMN14860954	JABNUE000000000	CIDM_AU_2019_221	Typhimurium	19	1	0	0	0	120	79	4883520	449691	52.19	178762	75606	2065	3063	912
SAMN14860955	JABNUD000000000	CIDM_AU_2019_222	Typhimurium	19	1	0.484262	0	1.0989	118	83	4900609	538761	52.17	146012	62076	2065	3063	912
SAMN14860956	JABNUC000000000	CIDM_AU_2019_223	Typhimurium	19	1	0	0.326584	0	94	77	4868222	449822	52.17	178746	62077	2065	3063	912
SAMN14860957	JABNUB000000000	CIDM_AU_2019_224	TyphimuriumI 4,[5],12:i:-	34	1	0	0	0	142	137	5139697	667837	51.93	109989	52006	2065	3063	912
SAMN14860958	JABNUA000000000	CIDM_AU_2019_225	TyphimuriumI 4,[5],12:i:-	34	1	0	0	0	160	93	5049577	738297	51.97	182111	81626	2065	3063	912
SAMN14860959	JABNTZ000000000	CIDM_AU_2019_226	Typhimurium	19	1	0	0	0	117	55	4697935	527791	52.19	172028	97451	2065	3063	912
SAMN14860960	JABNTY000000000	CIDM_AU_2019_227	Typhimurium	19	1	0	0.326584	0	99	78	4869808	449822	52.17	178377	74276	2065	3063	912
SAMN14860961	JABNTX000000000	CIDM_AU_2019_228	Typhimurium	19	1	0	0	0	104	76	4844807	735371	52.19	139240	74334	2065	3063	912
SAMN14860962	JABNTW000000000	CIDM_AU_2019_229	Typhimurium	19	1	0.484262	0	1.0989	106	77	4900243	445994	52.17	146012	74149	2065	3063	912
SAMN14860963	JABNTV000000000	CIDM_AU_2019_230	Typhimurium	19	1	0.484262	0	1.0989	89	83	4901764	324864	52.15	120410	63302	2065	3063	912
SAMN14860964	JABNTU000000000	CIDM_AU_2019_231	Typhimurium	19	1	0	0	0	78	86	4882355	368359	52.19	149674	60277	2065	3063	912
SAMN14860965	JABNTT000000000	CIDM_AU_2019_232	Typhimurium	19	1	0	0	0	54	95	4926621	399622	52.15	106312	52005	2065	3063	912
SAMN14860966	JABNTS000000000	CIDM_AU_2019_233	Typhimurium	19	1	0	0.326584	0	111	71	4867575	538052	52.16	219508	74051	2065	3063	912
SAMN14860967	JABNTR000000000	CIDM_AU_2019_234	Typhimurium	19	1	0	0	0	91	90	5034488	339902	51.98	122167	69715	2065	3063	912
SAMN14860968	JABNTQ000000000	CIDM_AU_2019_235	Typhimurium	19	1	0.484262	0	0	80	93	5026859	531281	52.13	143771	62097	2065	3063	912
SAMN14860969	JABNTP000000000	CIDM_AU_2019_236	Typhimurium	19	1	0.484262	0	1.0989	72	75	4896378	480224	52.17	149675	74149	2065	3063	912
SAMN14860970	JABNTO000000000	CIDM_AU_2019_237	Typhimurium	19	1	0	0	0	98	88	4918493	396532	52.2	124252	55574	2065	3063	912
SAMN14860971	JABNTN000000000	CIDM_AU_2019_238	Saintpaul	50	1	0	4.89876	0	95	50	4679827	448321	52.24	178976	90850	2065	3063	912
SAMN14860972	JABNTM000000000	CIDM_AU_2019_239	Typhimurium	19	1	0.484262	0	1.0989	81	83	4955294	537976	52.13	149675	61909	2065	3063	912
SAMN14860973	JABNTL000000000	CIDM_AU_2019_240	Typhimurium	19	1	0.484262	0	1.0989	43	81	4863525	538642	52.19	131706	71849	2065	3063	912
SAMN14860974	JABNTK000000000	CIDM_AU_2019_241	Typhimurium	19	1	0.484262	0	1.0989	82	94	4865409	393005	52.18	112539	61972	2065	3063	912
SAMN14860975	JABNTJ000000000	CIDM_AU_2019_242	Typhimurium	19	1	0.484262	0	0	92	81	4911030	449801	52.12	124251	60362	2065	3063	912
SAMN14860976	JABNTI000000000	CIDM_AU_2019_243	TyphimuriumI 4,[5],12:i:-	34	1	0	0	0	90	89	4939134	328241	52.16	135227	73510	2065	3063	912
SAMN14860977	JABNTH000000000	CIDM_AU_2019_244	Typhimurium	19	1	0.484262	0	0	115	87	4911902	396613	52.11	147477	61912	2065	3063	912
SAMN14860978	JABNTG000000000	CIDM_AU_2019_245	Typhimurium	19	1	0.484262	0	0	117	93	4911580	425185	52.12	110011	54941	2065	3063	912
SAMN14860979	JABNTF000000000	CIDM_AU_2019_246	Typhimurium	19	1	0.484262	0	1.0989	87	86	4929652	324434	52.1	132070	55824	2065	3063	912
SAMN14860980	JABNTE000000000	CIDM_AU_2019_247	Typhimurium	19	1	0.484262	0	1.0989	101	80	4903646	382993	52.15	148554	74149	2065	3063	912
SAMN14860981	JABNTD000000000	CIDM_AU_2019_248	Typhimurium	19	1	0.484262	0	2.1978	84	85	4929082	324864	52.1	143764	65725	2065	3063	912
SAMN14860982	JABNTC000000000	CIDM_AU_2019_249	Typhimurium	19	1	0.484262	0	1.0989	74	82	4930389	441127	52.1	149675	60426	2065	3063	912
SAMN14860983	JABNTB000000000	CIDM_AU_2019_250	Typhimurium	19	1	0.484262	0	0	80	83	4913113	396571	52.12	149568	61915	2065	3063	912
SAMN14860984	JABNTA000000000	CIDM_AU_2019_251	Typhimurium	19	1	0.484262	0	1.0989	57	83	4934017	600447	52.06	149675	75608	2065	3063	912
SAMN14860985	JABNSZ000000000	CIDM_AU_2019_252	Typhimurium	19	1	0.484262	0	1.0989	83	82	4900551	449040	52.18	178747	74120	2065	3063	912
SAMN14860986	JABNSY000000000	CIDM_AU_2019_253	Typhimurium	19	1	0.484262	0	1.0989	92	85	4898082	324864	52.17	123063	74120	2065	3063	912
SAMN14860987	JABNSX000000000	CIDM_AU_2019_254	TyphimuriumI 4,[5],12:i:-	34	1	0	0	0	76	88	4930605	449799	52.16	165679	77555	2065	3063	912
SAMN14860988	JABNSW000000000	CIDM_AU_2019_255	Typhimurium	19	1	0.484262	0	0	95	82	4912790	430484	52.12	149568	62270	2065	3063	912
SAMN14860989	JABNSV000000000	CIDM_AU_2019_256	Typhimurium	19	1	0.484262	0	0	114	87	4911763	401891	52.11	124251	60365	2065	3063	912
SAMN14860990	JABNSU000000000	CIDM_AU_2019_257	Typhimurium	19	1	0.484262	0	0	113	96	4911524	508343	52.12	106035	50307	2065	3063	912
SAMN14860991	JABNST000000000	CIDM_AU_2019_258	Typhimurium	19	1	0.484262	0	1.0989	82	87	4903752	538068	52.15	97335	56259	2065	3063	912
SAMN14860992	JABNSS000000000	CIDM_AU_2019_259	TyphimuriumI 4,[5],12:i:-	34	1	0	0	0	91	90	5142644	667874	51.88	165680	74323	2065	3063	912
SAMN14860993	JABNSR000000000	CIDM_AU_2019_260	Typhimurium	19	1	0.484262	0	0	119	84	4911180	368359	52.12	110011	72655	2065	3063	912
SAMN14860994	JABNSQ000000000	CIDM_AU_2019_261	TyphimuriumI 4,[5],12:i:-	34	1	0	0	0	115	89	4933884	307461	52.18	149675	60200	2065	3063	912
SAMN14860995	JABNSP000000000	CIDM_AU_2019_262	Typhimurium	19	1	0.484262	0	1.0989	123	81	4867419	445949	52.19	149569	74120	2065	3063	912
SAMN14860996	JABNSO000000000	CIDM_AU_2019_263	Typhimurium	19	1	0.484262	0	1.0989	107	82	4866989	538488	52.19	145964	58126	2065	3063	912
SAMN14860997	JABNSN000000000	CIDM_AU_2019_264	Typhimurium	19	1	0	0	0	80	84	4942970	449789	52.18	163719	74334	2065	3063	912
SAMN14860998	JABNSM000000000	CIDM_AU_2019_265	Typhimurium	19	1	0	0	0	83	89	4835131	260955	52.13	118693	69715	2065	3063	912
SAMN14860999	JABNSL000000000	CIDM_AU_2019_266	Typhimurium	19	1	0	0	0	86	86	4888497	449801	52.19	149674	61920	2065	3063	912
SAMN14861000	JABNSK000000000	CIDM_AU_2019_267	Typhimurium	19	1	0.484262	0	0	125	85	4913609	538076	52.12	178508	56213	2065	3063	912
SAMN14861001	JABNSJ000000000	CIDM_AU_2019_268	Typhimurium	19	1	0.484262	0	0	93	88	4910387	538618	52.12	126526	61902	2065	3063	912
SAMN14861002	JABNSI000000000	CIDM_AU_2019_269	Typhimurium	19	1	0.484262	0	1.0989	122	81	4983608	324434	52.13	149675	77975	2065	3063	912
SAMN14861003	JABNSH000000000	CIDM_AU_2019_270	Typhimurium	19	1	0.484262	0	1.0989	127	87	4865474	368619	52.18	127522	56589	2065	3063	912
SAMN14861004	JABNSG000000000	CIDM_AU_2019_271	Typhimurium	19	1	0.484262	0	0	116	89	4912793	538211	52.12	144699	54866	2065	3063	912
SAMN14861005	JABNSF000000000	CIDM_AU_2019_272	Typhimurium	19	1	0.484262	0	0	102	85	4911643	449801	52.12	147369	55813	2065	3063	912
SAMN14861006	JABNSE000000000	CIDM_AU_2019_273	Typhimurium	19	1	0.484262	0	0	119	87	4910156	368689	52.12	124251	54941	2065	3063	912
SAMN14861007	JABNSD000000000	CIDM_AU_2019_274	Typhimurium	19	1	0	0	0	91	93	4887352	399935	52.19	110011	60279	2065	3063	912
SAMN14861008	JABNSC000000000	CIDM_AU_2019_275	Typhimurium	19	1	0.484262	0	1.0989	102	80	4903652	537868	52.15	175479	74120	2065	3063	912
SAMN14861009	JABNSB000000000	CIDM_AU_2019_276	Typhimurium	19	1	0.484262	0	0	83	82	4909822	538644	52.12	124251	57215	2065	3063	912
SAMN14861010	JABNSA000000000	CIDM_AU_2019_277	Typhimurium	19	1	0	0	0	99	81	4885943	538524	52.19	124251	60157	2065	3063	912
SAMN14861011	JABNRZ000000000	CIDM_AU_2019_278	Typhimurium	19	1	0.484262	0	0	100	95	4912187	600269	52.12	110826	51890	2065	3063	912
SAMN14861012	JABNRY000000000	CIDM_AU_2019_279	Typhimurium	19	1	0.484262	0	0	91	89	4912561	445362	52.12	149568	60166	2065	3063	912
SAMN14861013	JABNRX000000000	CIDM_AU_2019_280	Typhimurium	19	1	0.484262	0	0	109	84	4911908	449425	52.12	122155	60192	2065	3063	912
SAMN14861014	JABNRW000000000	CIDM_AU_2019_281	Typhimurium	19	1	0.484262	0	0	68	85	4910167	449801	52.12	124251	60409	2065	3063	912
SAMN14861015	JABNRV000000000	CIDM_AU_2019_282	Typhimurium	19	1	0.484262	0	0	101	85	4910434	383235	52.11	124251	56246	2065	3063	912
SAMN14861016	JABNRU000000000	CIDM_AU_2019_283	Typhimurium	19	1	0.484262	0	0	75	88	4911941	383585	52.12	106312	70236	2065	3063	912
SAMN14861017	JABNRT000000000	CIDM_AU_2019_284	Typhimurium	19	1	0.484262	0	0	76	87	4914397	538565	52.12	149568	60430	2065	3063	912
SAMN14861018	JABNRS000000000	CIDM_AU_2019_285	Typhimurium	19	1	0.484262	0	0	89	83	4914197	600722	52.11	178377	55985	2065	3063	912
SAMN14861019	JABNRR000000000	CIDM_AU_2019_286	Typhimurium	19	1	0.484262	0	0	94	83	4910950	449086	52.12	149568	75606	2065	3063	912
SAMN14861020	JABNRQ000000000	CIDM_AU_2019_287	Typhimurium	19	1	0.484262	0	0	92	88	4912182	368628	52.11	118919	60136	2065	3063	912
SAMN14861021	JABNRP000000000	CIDM_AU_2019_288	Typhimurium	19	1	0.484262	0	1.0989	79	84	4876416	538465	52.17	149675	74120	2065	3063	912
SAMN14861022	JABNRO000000000	CIDM_AU_2019_289	Typhimurium	19	1	0.484262	0	1.0989	106	81	4875745	449820	52.17	149675	62269	2065	3063	912
SAMN14861023	JABNRN000000000	CIDM_AU_2019_290	Typhimurium	19	1	0.484262	0	0	85	87	4914644	394783	52.12	110956	54941	2065	3063	912
SAMN14861024	JABNRM000000000	CIDM_AU_2019_291	Typhimurium	19	1	0.484262	0	0	83	79	4908164	538565	52.12	178746	75606	2065	3063	912
SAMN14861025	JABNRL000000000	CIDM_AU_2019_292	Typhimurium	19	1	0.484262	0	0	78	82	4908307	600443	52.11	124251	74163	2065	3063	912
SAMN14861026	JABNRK000000000	CIDM_AU_2019_293	Typhimurium	19	1	0.484262	0	0	95	80	4908548	538760	52.12	129521	60416	2065	3063	912
SAMN14861027	JABNRJ000000000	CIDM_AU_2019_294	Typhimurium	19	1	0.484262	0	0	152	85	4911744	449464	52.11	124251	60417	2065	3063	912
SAMN14861028	JABNRI000000000	CIDM_AU_2019_295	Typhimurium	19	1	0.484262	0	0	165	84	4918307	538472	52.12	129520	62179	2065	3063	912
SAMN14861029	JABNRH000000000	CIDM_AU_2019_296	Typhimurium	19	1	0.484262	0	0	123	84	4916454	600548	52.12	170345	81551	2065	3063	912
SAMN14861030	JABNRG000000000	CIDM_AU_2019_297	Typhimurium	19	1	0.484262	0	0	167	83	4919097	600547	52.12	129520	75606	2065	3063	912
SAMN14861031	JABNRF000000000	CIDM_AU_2019_298	TyphimuriumI 4,[5],12:i:-	34	1	0	0.326584	0	142	114	5181054	580184	51.89	149675	64349	2065	3063	912
SAMN14861032	JABNRE000000000	CIDM_AU_2019_299	Typhimurium	19	1	0.484262	0	1.0989	145	77	4895291	533687	52.18	149675	74120	2065	3063	912
SAMN14861033	JABNRD000000000	CIDM_AU_2019_300	Typhimurium	19	1	0.484262	0	0	159	82	4916782	449801	52.12	149568	75606	2065	3063	912
SAMN14861034	JABNRC000000000	CIDM_AU_2019_301	Typhimurium	19	1	0.484262	0	1.0989	186	81	4878910	538321	52.17	149722	74120	2065	3063	912
SAMN14861035	JABNRB000000000	CIDM_AU_2019_302	Typhimurium	19	1	0.484262	0	1.0989	163	77	4906347	600699	52.15	169321	74120	2065	3063	912
SAMN14861036	JABNRA000000000	CIDM_AU_2019_303	Typhimurium	19	1	0.484262	0	1.0989	159	90	4976036	490176	52.12	149675	60434	2065	3063	912
SAMN14861037	JABNQZ000000000	CIDM_AU_2019_304	Typhimurium	19	1	0.484262	0	0	102	83	4917478	408280	52.12	130535	74358	2065	3063	912
SAMN14861038	JABNQY000000000	CIDM_AU_2019_305	Typhimurium	19	1	0.484262	0	0	166	82	4915351	538852	52.12	139239	61820	2065	3063	912
SAMN14861039	JABNQX000000000	CIDM_AU_2019_306	Typhimurium	19	1	0.484262	0	1.0989	161	84	4975222	600273	52.11	149675	74120	2065	3063	912
SAMN14861040	JABNQW000000000	CIDM_AU_2019_307	TyphimuriumI 4,[5],12:i:-	-	1	0	0	0	157	94	5270782	482828	52.15	165904	65080	2065	3063	912
SAMN14861041	JABNQV000000000	CIDM_AU_2019_308	Typhimurium	19	1	0.484262	0	0	207	80	4917665	538500	52.12	168357	75606	2065	3063	912
SAMN14861042	JABNQU000000000	CIDM_AU_2019_309	Typhimurium	19	1	0	0	0	176	80	4883487	538662	52.19	168291	75606	2065	3063	912
SAMN14861043	JABNQT000000000	CIDM_AU_2019_310	Typhimurium	19	1	0.484262	0	1.0989	176	79	4869914	449832	52.18	146018	74120	2065	3063	912
SAMN14861044	JABNQS000000000	CIDM_AU_2019_311	Typhimurium	19	1	0.484262	0	0	161	81	4914299	449801	52.12	149568	81551	2065	3063	912
SAMN14861045	JABNQR000000000	CIDM_AU_2019_312	Typhimurium	19	1	0	0	0	167	77	4886255	449802	52.19	175495	81551	2065	3063	912
SAMN14861046	JABNQQ000000000	CIDM_AU_2019_313	Typhimurium	19	1	0	0	0	83	77	4886226	538312	52.19	168829	81551	2065	3063	912
SAMN14861047	JABNQP000000000	CIDM_AU_2019_314	Typhimurium	19	1	0.484262	0	1.0989	201	83	4906387	324864	52.15	120410	74120	2065	3063	912
SAMN14861048	JABNQO000000000	CIDM_AU_2019_315	Typhimurium	19	1	0	0	0	147	86	4836092	370811	52.13	122157	56132	2065	3063	912
SAMN14861049	JABNQN000000000	CIDM_AU_2019_316	Typhimurium	19	1	0.484262	0	1.0989	164	80	4881899	538349	52.17	178746	74149	2065	3063	912
SAMN14861050	JABNQM000000000	CIDM_AU_2019_317	Typhimurium	19	1	0.484262	0	0	166	81	4916998	538275	52.12	149568	75606	2065	3063	912
SAMN14861051	JABNQL000000000	CIDM_AU_2019_318	Typhimurium	19	1	0.484262	0	1.0989	161	79	4901477	449820	52.18	149675	75608	2065	3063	912
SAMN14861052	JABNQK000000000	CIDM_AU_2019_319	Typhimurium	19	1	0.484262	0	0	160	84	4919384	538551	52.12	149568	74358	2065	3063	912
SAMN14861053	JABNQJ000000000	CIDM_AU_2019_320	Typhimurium	19	1	0.484262	0	1.0989	137	80	4871753	538637	52.19	173614	74120	2065	3063	912
SAMN14861054	JABNQI000000000	CIDM_AU_2019_321	Typhimurium	19	1	0.484262	0	0	110	80	4917230	538667	52.12	173238	74358	2065	3063	912
SAMN14861055	JABNQH000000000	CIDM_AU_2019_322	Typhimurium	19	1	0.484262	0	1.0989	93	73	4894119	534039	52.17	178459	74149	2065	3063	912
SAMN14861056	JABNQG000000000	CIDM_AU_2019_323	Typhimurium	34	1	0	0	0	62	107	5098250	539900	52.06	134500	75609	2065	3063	912
SAMN14861057	JABNQF000000000	CIDM_AU_2019_324	Typhimurium	19	1	0.484262	0	1.0989	107	83	4927280	359701	52.15	143586	74220	2065	3063	912
SAMN14861058	JABNQE000000000	CIDM_AU_2019_325	Typhimurium	19	1	0.484262	0	1.0989	103	90	4976305	495158	52.12	178629	74120	2065	3063	912
SAMN14861059	JABNQD000000000	CIDM_AU_2019_326	Typhimurium	19	1	0.484262	0	1.0989	84	78	4906845	600272	52.15	173514	74149	2065	3063	912
SAMN14861060	JABNQC000000000	CIDM_AU_2019_327	Typhimurium	19	1	0.484262	0	1.0989	69	79	4878763	538357	52.18	149675	75608	2065	3063	912
SAMN14861061	JABNQB000000000	CIDM_AU_2019_328	Typhimurium	19	1	0.484262	0	1.0989	79	83	4902815	324864	52.18	149675	75608	2065	3063	912
SAMN14861062	JABNQA000000000	CIDM_AU_2019_329	Typhimurium	19	1	0.484262	0	1.0989	116	84	4880679	489804	52.18	149707	74149	2065	3063	912
SAMN14861063	JABNPZ000000000	CIDM_AU_2019_330	TyphimuriumI 4,[5],12:i:-	34	1	0	0	0	123	92	4948852	566993	52.14	164138	65123	2065	3063	912
SAMN14861064	JABNPY000000000	CIDM_AU_2019_331	Typhimurium	19	1	0.484262	0	1.0989	106	76	4878387	538465	52.17	178518	77167	2065	3063	912
SAMN14861065	JABNPX000000000	CIDM_AU_2019_332	Typhimurium	36	1	0	0	0	130	74	4957813	448018	51.88	190551	74304	2065	3063	912
SAMN14861066	JABNPW000000000	CIDM_AU_2019_333	Typhimurium	19	1	0.484262	0	0	124	94	4911445	504233	52.12	118873	60422	2065	3063	912
SAMN14861067	JABNPV000000000	CIDM_AU_2019_334	Typhimurium	19	1	0.484262	0	1.0989	111	89	4895823	485635	52.18	105095	58755	2065	3063	912
SAMN14861068	JABNPU000000000	CIDM_AU_2019_335	Typhimurium	19	1	0.484262	0	1.0989	87	78	4877231	430647	52.18	149675	72640	2065	3063	912
SAMN14861069	JABNPT000000000	CIDM_AU_2019_336	Typhimurium	19	1	0.484262	0	1.0989	93	80	4901517	430879	52.18	149675	61774	2065	3063	912
SAMN14861070	JABNPS000000000	CIDM_AU_2019_337	Typhimurium	19	1	0.484262	0	1.0989	150	81	4911658	538462	52.17	175479	72634	2065	3063	912
SAMN14861071	JABNPR000000000	CIDM_AU_2019_338	Typhimurium	19	1	0.484262	0	0	188	84	4917021	538456	52.12	149568	60328	2065	3063	912
SAMN14861072	JABNPQ000000000	CIDM_AU_2019_339	TyphimuriumI 4,[5],12:i:-	34	1	0	0	0	189	91	5013596	346714	52.16	187053	74323	2065	3063	912
SAMN14861073	JABNPP000000000	CIDM_AU_2019_340	Typhimurium	19	1	0.484262	0	0	179	78	4916544	538598	52.12	149568	75606	2065	3063	912
SAMN14861074	JABNPO000000000	CIDM_AU_2019_341	TyphimuriumI 4,[5],12:i:-	34	1	0	0	0	161	98	5203093	667667	51.88	158857	61195	2065	3063	912
SAMN14861075	JABNPN000000000	CIDM_AU_2019_342	Typhimurium	19	1	0.484262	0	0	195	78	4916684	408249	52.12	149568	75606	2065	3063	912
SAMN14861076	JABNPM000000000	CIDM_AU_2019_343	Typhimurium	19	1	0.484262	0	0	172	80	4915061	538605	52.12	149568	75606	2065	3063	912
SAMN14861077	JABNPL000000000	CIDM_AU_2019_344	Typhimurium	19	1	0.484262	0	0	180	94	4966993	600199	52.09	149568	76507	2065	3063	912
SAMN14861078	JABNPK000000000	CIDM_AU_2019_345	Typhimurium	19	1	0.484262	0	0	198	81	4917342	538520	52.12	149568	61838	2065	3063	912
SAMN14861079	JABNPJ000000000	CIDM_AU_2019_346	Typhimurium	19	1	0.484262	0	0	180	79	4918083	538366	52.12	149568	74133	2065	3063	912
SAMN14861080	JABNPI000000000	CIDM_AU_2019_347	Typhimurium	19	1	0.484262	0	0	161	80	4915957	538564	52.12	152850	74358	2065	3063	912
SAMN14861081	JABNPH000000000	CIDM_AU_2019_348	Typhimurium	19	1	0.484262	0	1.0989	238	81	4871094	490204	52.19	168219	72811	2065	3063	912
SAMN14861082	JABNPG000000000	CIDM_AU_2019_349	Typhimurium	19	1	0.484262	0	1.0989	240	87	4976535	538287	52.12	149675	62088	2065	3063	912
SAMN14861083	JABNPF000000000	CIDM_AU_2019_350	TyphimuriumI 4,[5],12:i:-	34	1	0	0	0	100	81	4908730	628637	52.17	182112	77555	2065	3063	912
SAMN14861084	JABNPE000000000	CIDM_AU_2019_351	Typhimurium	19	1	0	0	0	166	76	4888979	449801	52.19	200126	81551	2065	3063	912
SAMN14861085	JABNPD000000000	CIDM_AU_2019_352	Typhimurium	19	1	0	0	0	94	79	4891081	538570	52.19	173716	75606	2065	3063	912
SAMN14861086	JABNPC000000000	CIDM_AU_2019_353	Typhimurium	19	1	0.484262	0	1.0989	156	80	4873835	600447	52.18	219241	74149	2065	3063	912
SAMN14861087	JABNPB000000000	CIDM_AU_2019_354	Typhimurium	19	1	0.484262	0	1.0989	122	79	4871155	469703	52.18	149569	81285	2065	3063	912
SAMN14861088	JABNPA000000000	CIDM_AU_2019_355	Typhimurium	19	1	0.484262	0	1.0989	112	78	4879505	449695	52.18	169397	75608	2065	3063	912
SAMN14861089	JABNOZ000000000	CIDM_AU_2019_356	Typhimurium	19	1	0	0	0	135	78	4889305	538324	52.19	178645	81551	2065	3063	912
SAMN14861090	JABNOY000000000	CIDM_AU_2019_357	TyphimuriumI 4,[5],12:i:-	34	1	0.484262	0	0	110	90	4937834	626371	52.15	171961	68392	2065	3063	912
SAMN14861091	JABNOX000000000	CIDM_AU_2019_358	Typhimurium	19	1	0	0	0	119	79	4836210	324711	52.13	133439	69551	2065	3063	912
SAMN14861092	JABNOW000000000	CIDM_AU_2019_359	Typhimurium	36	1	0	0	0	113	85	4830727	352161	52.08	152808	70578	2065	3063	912
SAMN14861093	JABNOV000000000	CIDM_AU_2019_360	Typhimurium	19	1	0	0	0	140	82	4832322	371160	52.13	149650	60229	2065	3063	912
SAMN14861094	JABNOU000000000	CIDM_AU_2019_361	Typhimurium	19	1	0.484262	0	0	150	77	4913348	538452	52.11	149568	75603	2065	3063	912
SAMN14861095	JABNOT000000000	CIDM_AU_2019_362	Typhimurium	19	1	0.484262	0	1.0989	129	84	4931462	538534	52.11	149675	60430	2065	3063	912
SAMN14861096	JABNOS000000000	CIDM_AU_2019_363	Typhimurium	19	1	0.484262	0	0	104	80	4917078	449676	52.12	149565	75606	2065	3063	912
SAMN14861097	JABNOR000000000	CIDM_AU_2019_364	Typhimurium	19	1	0.484262	0	0	107	74	4914440	449770	52.12	178638	82295	2065	3063	912
SAMN14861098	JABNOQ000000000	CIDM_AU_2019_365	Typhimurium	19	1	0.484262	0	1.0989	127	81	4907247	430879	52.15	149675	74149	2065	3063	912
SAMN14861099	JABNOP000000000	CIDM_AU_2019_366	Typhimurium	19	1	0.484262	0	0	114	82	4917569	538758	52.12	173689	60434	2065	3063	912
SAMN14861100	JABNOO000000000	CIDM_AU_2019_367	Typhimurium	19	1	0	0	0	144	78	4920899	449676	52.2	169145	75606	2065	3063	912
SAMN14861101	JABNON000000000	CIDM_AU_2019_368	Typhimurium	19	1	0.484262	0	0	139	81	4918756	449801	52.12	130546	75606	2065	3063	912
SAMN14861102	JABNOM000000000	CIDM_AU_2019_369	Typhimurium	19	1	0.484262	0	1.0989	113	76	4902521	449820	52.17	178390	74149	2065	3063	912
SAMN14861103	JABNOL000000000	CIDM_AU_2019_370	Typhimurium	19	1	0.484262	0	1.0989	115	83	4879273	408068	52.17	131679	74120	2065	3063	912
SAMN14861104	JABNOK000000000	CIDM_AU_2019_371	Typhimurium	19	1	0.484262	0	1.0989	55	87	4974574	449478	52.11	169266	60434	2065	3063	912
SAMN14861105	JABNOJ000000000	CIDM_AU_2019_372	Typhimurium	19	1	0.484262	0	1.0989	101	83	4903633	430647	52.18	130596	60411	2065	3063	912
SAMN14861106	JABNOI000000000	CIDM_AU_2019_373	Typhimurium	19	1	0.484262	0	1.0989	33	80	4871488	449821	52.19	178625	75608	2065	3063	912
SAMN14861107	JABNOH000000000	CIDM_AU_2019_374	Typhimurium	19	1	0.484262	0	0	120	91	4917609	445423	52.12	141220	54940	2065	3063	912
SAMN14861108	JABNOG000000000	CIDM_AU_2019_375	Typhimurium	19	1	0	0	0	176	75	4885536	449676	52.19	178762	75606	2065	3063	912
SAMN14861109	JABNOF000000000	CIDM_AU_2019_376	Typhimurium	19	1	0	0	0	119	84	4890507	538491	52.19	131684	60873	2065	3063	912
SAMN14861110	JABNOE000000000	CIDM_AU_2019_377	Typhimurium	19	1	0.484262	0	1.0989	147	79	4908179	469757	52.15	145994	78787	2065	3063	912
SAMN14861111	JABNOD000000000	CIDM_AU_2019_378	Typhimurium	19	1	0.484262	0	1.0989	113	79	4879782	600098	52.18	205730	75608	2065	3063	912
SAMN14861112	JABNOC000000000	CIDM_AU_2019_379	Hvittingfoss	2062	3	3.87409	5.22534	9.89011	103	43	4669156	649941	52.37	214421	123244	2065	3063	912
SAMN14861113	JABNOB000000000	CIDM_AU_2019_380	Hvittingfoss	434	3	3.87409	5.22534	9.89011	98	40	4639398	649063	52.24	313163	149908	2065	3063	912
SAMN14861114	JABNOA000000000	CIDM_AU_2019_381	Hvittingfoss	434	3	3.87409	5.22534	9.89011	96	44	4694620	649249	52.21	202501	123239	2065	3063	912
SAMN14861115	JABNNZ000000000	CIDM_AU_2019_382	Hvittingfoss	434	3	3.87409	5.22534	9.89011	89	40	4666354	649342	52.22	285624	127154	2065	3063	912
SAMN14861116	JABNNY000000000	CIDM_AU_2019_383	Hvittingfoss	434	3	3.87409	5.22534	9.89011	94	38	4695607	649940	52.21	291884	158799	2065	3063	912
SAMN14861117	JABNNX000000000	CIDM_AU_2019_384	Hvittingfoss	434	3	3.87409	5.22534	9.89011	78	44	4698669	649342	52.21	193912	123244	2065	3063	912
SAMN14861118	JABNNW000000000	CIDM_AU_2019_385	Hvittingfoss	434	3	3.87409	5.22534	9.89011	93	42	4696429	649342	52.21	282383	126467	2065	3063	912
SAMN14861119	JABNNV000000000	CIDM_AU_2019_386	Hvittingfoss	2062	3	3.87409	5.22534	9.89011	92	50	4823538	650032	52.18	285124	126377	2065	3063	912
SAMN14861120	JABNNU000000000	CIDM_AU_2019_387	Hvittingfoss	434	3	3.87409	5.22534	9.89011	78	41	4697859	649249	52.21	285624	149766	2065	3063	912
SAMN14861121	JABNNT000000000	CIDM_AU_2019_388	Hvittingfoss	434	3	3.87409	5.22534	9.89011	84	39	4696797	649342	52.21	291821	149766	2065	3063	912
SAMN14861122	JABNNS000000000	CIDM_AU_2019_389	Hvittingfoss	434	3	3.87409	5.22534	9.89011	112	40	4738776	650033	52.17	291884	149908	2065	3063	912
SAMN14861123	JABNNR000000000	CIDM_AU_2019_390	Hvittingfoss	434	3	3.87409	5.22534	9.89011	79	36	4790668	649249	52.17	403734	160095	2065	3063	912
SAMN14861124	JABNNQ000000000	CIDM_AU_2019_391	Hvittingfoss	434	3	3.87409	5.22534	9.89011	92	39	4698497	649249	52.21	285120	149577	2065	3063	912
SAMN14861125	JABNNP000000000	CIDM_AU_2019_392	Hvittingfoss	434	3	3.87409	5.22534	9.89011	121	40	4696076	465725	52.21	285624	149908	2065	3063	912
SAMN14861126	JABNNO000000000	CIDM_AU_2019_393	Hvittingfoss	434	3	3.87409	5.22534	9.89011	101	35	4697321	650126	52.21	317838	158799	2065	3063	912
SAMN14861127	JABNNN000000000	CIDM_AU_2019_394	Hvittingfoss	2062	3	3.87409	5.22534	9.89011	90	43	4631172	649343	52.29	285123	127096	2065	3063	912
SAMN14861128	JABNNM000000000	CIDM_AU_2019_395	Hvittingfoss	2062	3	3.87409	5.22534	9.89011	92	45	4632224	650034	52.29	256677	126540	2065	3063	912
SAMN14861129	JABNNL000000000	CIDM_AU_2019_396	Enteritidis	180	2	6.2954	4.89876	10.989	98	43	4640715	405287	52.27	191963	116898	2065	3063	912
SAMN14861130	JABNNK000000000	CIDM_AU_2019_397	Enteritidis	11	2	6.2954	5.22534	10.989	106	50	4693930	371812	52.14	175074	116289	2065	3063	912
SAMN14861131	JABNNJ000000000	CIDM_AU_2019_398	Enteritidis	11	2	6.2954	5.55193	10.989	122	51	4737514	371785	52.04	175074	124093	2065	3063	912
SAMN14861132	JABNNI000000000	CIDM_AU_2019_399	Enteritidis	11	2	6.2954	5.22534	10.989	103	52	4695041	360713	52.14	183411	119967	2065	3063	912
SAMN14861133	JABORZ000000000	CIDM_AU_2019_400	Enteritidis	11	2	6.2954	5.22534	10.989	88	50	4754234	371922	52.09	227831	135015	2065	3063	912
SAMN14861134	JABORY000000000	CIDM_AU_2019_401	Enteritidis	11	2	6.2954	5.22534	10.989	44	51	4695718	450904	52.14	225731	125221	2065	3063	912
SAMN14861135	JABORX000000000	CIDM_AU_2019_402	Enteritidis	1925	2	6.2954	5.22534	10.989	126	55	4704289	360713	52.13	183411	116813	2065	3063	912
SAMN14861136	JABORW000000000	CIDM_AU_2019_403	Enteritidis	11	2	6.2954	5.22534	10.989	72	52	4703049	360713	52.13	196626	116283	2065	3063	912
SAMN14861137	JABORV000000000	CIDM_AU_2019_404	Enteritidis	11	2	6.2954	5.22534	10.989	104	52	4733716	450827	52.06	225809	125207	2065	3063	912
SAMN14861138	JABORU000000000	CIDM_AU_2019_405	Enteritidis	11	2	6.2954	5.22534	10.989	120	51	4734622	371909	52.12	191976	125221	2065	3063	912
SAMN14861139	JABORT000000000	CIDM_AU_2019_406	Enteritidis	11	2	6.2954	5.22534	10.989	89	50	4741267	361043	52.04	191976	125221	2065	3063	912
SAMN14861140	JABORS000000000	CIDM_AU_2019_407	Enteritidis	11	2	6.2954	5.22534	10.989	100	50	4698406	371922	52.14	196077	137506	2065	3063	912
SAMN14861141	JABORR000000000	CIDM_AU_2019_408	Enteritidis	11	2	6.2954	5.22534	10.989	110	53	4796635	498729	51.96	196077	122910	2065	3063	912
SAMN14861142	JABORQ000000000	CIDM_AU_2019_409	Enteritidis	11	2	6.2954	5.22534	10.989	104	48	4746644	450972	52.03	227831	153021	2065	3063	912
SAMN14861143	JABORP000000000	CIDM_AU_2019_410	Enteritidis	180	2	6.2954	4.89876	10.989	99	42	4648588	405301	52.25	178726	115864	2065	3063	912
SAMN14861144	JABORO000000000	CIDM_AU_2019_411	Enteritidis	11	2	6.2954	5.22534	10.989	110	47	4692693	360713	52.14	191976	125222	2065	3063	912
SAMN14861145	JABORN000000000	CIDM_AU_2019_412	Enteritidis	1925	2	6.2954	5.22534	10.989	101	57	4741869	360711	52.07	183542	110586	2065	3063	912
SAMN14861146	JABORM000000000	CIDM_AU_2019_413	Enteritidis	180	2	6.2954	4.89876	10.989	112	47	4651240	375224	52.25	175946	116644	2065	3063	912
SAMN14861147	JABORL000000000	CIDM_AU_2019_414	Enteritidis	180	2	6.2954	4.89876	10.989	44	48	4651104	371680	52.25	166931	107151	2065	3063	912
SAMN14861148	JABORK000000000	CIDM_AU_2019_415	Enteritidis	11	2	6.2954	5.22534	10.989	111	54	4744748	450965	52.08	195903	124761	2065	3063	912
SAMN14861149	JABORJ000000000	CIDM_AU_2019_416	Enteritidis	180	2	6.2954	4.89876	10.989	124	46	4651239	375399	52.25	180172	116674	2065	3063	912
SAMN14861150	JABORI000000000	CIDM_AU_2019_417	Enteritidis	11	2	6.2954	5.22534	10.989	108	48	4693576	356397	52.14	180252	125222	2065	3063	912
SAMN14861151	JABORH000000000	CIDM_AU_2019_418	Enteritidis	11	2	6.2954	5.22534	10.989	110	57	4748904	371812	52.08	183293	122910	2065	3063	912
SAMN14861152	JABORG000000000	CIDM_AU_2019_419	Enteritidis	11	2	6.2954	5.22534	10.989	98	49	4738697	450981	52.04	191976	125221	2065	3063	912
SAMN14861153	JABORF000000000	CIDM_AU_2019_420	Enteritidis	11	2	6.2954	5.22534	10.989	100	55	4746368	371921	52.07	227831	122910	2065	3063	912
SAMN14861154	JABORE000000000	CIDM_AU_2019_421	Enteritidis	11	2	6.2954	5.22534	10.989	111	59	4748217	371804	52.07	195654	122910	2065	3063	912
SAMN14861155	JABORD000000000	CIDM_AU_2019_422	Enteritidis	11	2	6.2954	5.22534	10.989	89	51	4693414	371922	52.14	180513	116953	2065	3063	912
SAMN14861156	JABORC000000000	CIDM_AU_2019_423	Enteritidis	11	2	6.2954	5.22534	10.989	110	50	4698566	371922	52.13	225647	153051	2065	3063	912
SAMN14861157	JABORB000000000	CIDM_AU_2019_424	Enteritidis	11	2	6.2954	5.22534	10.989	53	52	4701945	361002	52.13	225771	116415	2065	3063	912
SAMN14861158	JABORA000000000	CIDM_AU_2019_425	Enteritidis	1925	2	6.2954	5.22534	10.989	121	60	4788723	375192	52.04	175074	116813	2065	3063	912
SAMN14861159	JABOQZ000000000	CIDM_AU_2019_426	Enteritidis	11	2	6.2954	5.22534	10.989	146	50	4698452	371922	52.13	196077	153051	2065	3063	912
SAMN14861160	JABOQY000000000	CIDM_AU_2019_427	Enteritidis	11	2	6.2954	5.22534	10.989	131	50	4694247	361043	52.14	191976	122910	2065	3063	912
SAMN14861161	JABOQX000000000	CIDM_AU_2019_428	Enteritidis	11	2	6.2954	5.22534	10.989	142	50	4711083	371913	52.09	196626	122918	2065	3063	912
SAMN14861162	JABOQW000000000	CIDM_AU_2019_429	Enteritidis	180	2	6.2954	4.89876	10.989	102	45	4644905	371680	52.27	175946	99987	2065	3063	912
SAMN14861163	JABOQV000000000	CIDM_AU_2019_430	Enteritidis	11	2	6.2954	5.22534	10.989	106	56	4744709	360713	51.98	196626	125221	2065	3063	912
SAMN14861164	JABOQU000000000	CIDM_AU_2019_431	Enteritidis	1925	2	6.2954	5.22534	10.989	82	51	4743522	371922	52.07	191976	153013	2065	3063	912
SAMN14861165	JABOQT000000000	CIDM_AU_2019_432	Enteritidis	11	2	6.2954	5.22534	10.989	99	49	4694518	371922	52.14	191976	125221	2065	3063	912
SAMN14861166	JABOQS000000000	CIDM_AU_2019_433	Enteritidis	11	2	6.2954	5.22534	10.989	95	53	4755622	450984	52.06	191976	119139	2065	3063	912
SAMN14861167	JABOQR000000000	CIDM_AU_2019_434	Enteritidis	11	2	6.2954	5.22534	10.989	108	52	4711953	360954	52.13	183782	122910	2065	3063	912
SAMN14861168	JABOQQ000000000	CIDM_AU_2019_435	Enteritidis	11	2	6.2954	5.22534	10.989	139	52	4694953	360713	52.14	180197	122910	2065	3063	912
SAMN14861169	JABOQP000000000	CIDM_AU_2019_436	Enteritidis	1925	2	6.2954	5.22534	10.989	134	55	4703547	394984	52.13	183779	125221	2065	3063	912
SAMN14861170	JABOQO000000000	CIDM_AU_2019_437	Enteritidis	11	2	6.2954	5.22534	10.989	137	51	4744176	371917	52.07	223581	152011	2065	3063	912
SAMN14861171	JABOQN000000000	CIDM_AU_2019_438	Enteritidis	180	2	6.2954	4.89876	10.989	124	56	4748814	375035	52.3	175037	114562	2065	3063	912
SAMN14861172	JABOQM000000000	CIDM_AU_2019_439	Enteritidis	11	2	6.2954	5.22534	10.989	93	46	4641083	371921	52.14	196626	122910	2065	3063	912
SAMN14861173	JABOQL000000000	CIDM_AU_2019_440	Enteritidis	11	2	6.2954	5.22534	10.989	101	52	4743122	371917	52.07	196260	129313	2065	3063	912
SAMN14861174	JABOQK000000000	CIDM_AU_2019_441	Enteritidis	1925	2	6.2954	5.22534	10.989	112	60	4950262	360954	52.04	175074	116624	2065	3063	912
SAMN14861175	JABOQJ000000000	CIDM_AU_2019_442	Enteritidis	11	2	6.2954	5.22534	10.989	95	53	4720385	371812	52.11	196626	125220	2065	3063	912
SAMN14861176	JABOQI000000000	CIDM_AU_2019_443	Enteritidis	180	2	6.2954	4.89876	10.989	136	45	4682203	405346	52.24	180444	118834	2065	3063	912
SAMN14861177	JABOQH000000000	CIDM_AU_2019_444	Enteritidis	11	2	6.2954	5.22534	10.989	98	48	4693807	451104	52.14	225530	125222	2065	3063	912
SAMN14861178	JABOQG000000000	CIDM_AU_2019_445	Enteritidis	11	2	6.2954	5.22534	10.989	118	62	4810986	450961	52.06	196083	116813	2065	3063	912
SAMN14861179	JABOQF000000000	CIDM_AU_2019_446	Enteritidis	11	2	6.2954	5.22534	10.989	111	55	4987814	451218	51.9	225811	143035	2065	3063	912
SAMN14861180	JABOQE000000000	CIDM_AU_2019_447	Enteritidis	11	2	6.2954	5.22534	10.989	137	52	4744866	450781	52.08	195903	124761	2065	3063	912
SAMN14861181	JABOQD000000000	CIDM_AU_2019_448	Enteritidis	11	2	6.2954	5.22534	10.989	116	49	4693226	360713	52.14	191976	125222	2065	3063	912
SAMN14861182	JABOQC000000000	CIDM_AU_2019_449	Enteritidis	11	2	6.2954	5.22534	10.989	102	46	4694450	451049	52.14	227749	153051	2065	3063	912
SAMN14861183	JABOQB000000000	CIDM_AU_2019_450	Enteritidis	11	2	6.2954	5.22534	10.989	100	49	4741002	371804	52.07	196626	144196	2065	3063	912
SAMN14861184	JABOQA000000000	CIDM_AU_2019_451	Enteritidis	1925	2	6.2954	5.22534	10.989	109	59	4833431	361047	52.03	196503	105707	2065	3063	912
SAMN14861185	JABOPZ000000000	CIDM_AU_2019_452	Enteritidis	1925	2	6.2954	5.22534	10.989	95	54	4834520	371812	52.03	196350	122910	2065	3063	912
SAMN14861186	JABOPY000000000	CIDM_AU_2019_453	Enteritidis	11	2	6.2954	5.22534	10.989	106	63	4747164	360712	52.03	166657	100945	2065	3063	912
SAMN14861187	JABOPX000000000	CIDM_AU_2019_454	Enteritidis	11	2	6.2954	5.22534	10.989	110	55	4695698	450964	52.14	183780	89254	2065	3063	912
SAMN14861188	JABOPW000000000	CIDM_AU_2019_455	Enteritidis	11	2	6.2954	5.22534	10.989	126	51	4702557	371922	52.13	191976	118994	2065	3063	912
SAMN14861189	JABOPV000000000	CIDM_AU_2019_456	Enteritidis	180	2	6.2954	4.89876	10.989	108	47	4650277	360646	52.25	175231	116642	2065	3063	912
SAMN14861190	JABOPU000000000	CIDM_AU_2019_457	Enteritidis	11	2	6.2954	5.22534	10.989	133	44	4636245	371922	52.14	191976	130461	2065	3063	912
SAMN14861191	JABOPT000000000	CIDM_AU_2019_458	Enteritidis	11	2	6.2954	5.22534	10.989	123	41	4634803	371922	52.14	196077	160660	2065	3063	912
SAMN14861192	JABOPS000000000	CIDM_AU_2019_459	Enteritidis	180	2	6.2954	4.89876	10.989	124	41	4644094	371680	52.26	175946	118783	2065	3063	912
SAMN14861193	JABOPR000000000	CIDM_AU_2019_460	Enteritidis	11	2	6.2954	5.22534	10.989	131	57	4719494	360713	52.1	184391	105885	2065	3063	912
SAMN14861194	JABOPQ000000000	CIDM_AU_2019_461	Enteritidis	11	2	6.2954	5.22534	10.989	144	56	4722412	360713	52.11	183780	116813	2065	3063	912
SAMN14861195	JABOPP000000000	CIDM_AU_2019_462	Enteritidis	11	2	6.2954	5.22534	10.989	126	52	4745004	360717	52.08	180251	122910	2065	3063	912
SAMN14861196	JABOPO000000000	CIDM_AU_2019_463	Enteritidis	11	2	6.2954	5.22534	10.989	129	51	4737135	375729	52.07	195903	116797	2065	3063	912
SAMN14861197	JABOPN000000000	CIDM_AU_2019_464	Enteritidis	11	2	6.2954	5.22534	10.989	124	52	4753596	485004	52.09	196026	122910	2065	3063	912
SAMN14861198	JABOPM000000000	CIDM_AU_2019_465	Enteritidis	11	2	6.2954	5.22534	10.989	115	52	4740123	360713	52.07	224460	123204	2065	3063	912
SAMN14861199	JABOPL000000000	CIDM_AU_2019_466	Enteritidis	11	2	6.2954	5.22534	10.989	108	57	4772135	360713	52.08	162522	89255	2065	3063	912
SAMN14861200	JABOPK000000000	CIDM_AU_2019_467	Enteritidis	11	2	6.2954	5.22534	10.989	70	50	4694033	371922	52.14	183662	122910	2065	3063	912
SAMN14861201	JABOPJ000000000	CIDM_AU_2019_468	Enteritidis	11	2	6.2954	5.22534	10.989	88	52	4745347	451097	52.08	227831	122910	2065	3063	912
SAMN14861202	JABOPI000000000	CIDM_AU_2019_469	Enteritidis	11	2	6.2954	5.22534	10.989	102	52	4699957	371922	52.13	191946	114254	2065	3063	912
SAMN14861203	JABOPH000000000	CIDM_AU_2019_470	Enteritidis	11	2	6.2954	5.22534	10.989	42	47	4694668	371812	52.14	196945	122910	2065	3063	912
SAMN14861204	JABOPG000000000	CIDM_AU_2019_471	Enteritidis	11	2	6.2954	5.22534	10.989	115	54	4698721	371922	52.13	183320	153051	2065	3063	912
SAMN14861205	JABOPF000000000	CIDM_AU_2019_472	Enteritidis	11	2	6.2954	5.22534	10.989	113	49	4699979	360712	52.13	180117	125221	2065	3063	912
SAMN14861206	JABOPE000000000	CIDM_AU_2019_473	Enteritidis	11	2	6.2954	5.22534	10.989	95	52	4697880	360713	52.13	180251	121313	2065	3063	912
SAMN14861207	JABOPD000000000	CIDM_AU_2019_474	Enteritidis	1925	2	6.2954	5.22534	10.989	119	56	4744063	371922	52.07	175086	122910	2065	3063	912
SAMN14861208	JABOPC000000000	CIDM_AU_2019_475	Enteritidis	11	2	6.2954	5.22534	10.989	93	52	4746140	360713	52.03	180252	114325	2065	3063	912
SAMN14861209	JABOPB000000000	CIDM_AU_2019_476	Enteritidis	1925	2	6.2954	5.22534	10.989	94	59	4742387	371922	52.06	179049	106328	2065	3063	912
SAMN14861210	JABOPA000000000	CIDM_AU_2019_477	Enteritidis	11	2	6.2954	5.22534	10.989	88	53	4697706	361046	52.14	183772	122910	2065	3063	912
SAMN14861211	JABOOZ000000000	CIDM_AU_2019_478	Enteritidis	1925	2	6.2954	5.22534	10.989	100	57	4742229	360713	52.07	173720	116624	2065	3063	912
SAMN14861212	JABOOY000000000	CIDM_AU_2019_479	Enteritidis	1925	2	6.2954	5.22534	10.989	96	56	4743946	371922	52.07	175086	116706	2065	3063	912
SAMN14861213	JABOOX000000000	CIDM_AU_2019_480	Enteritidis	1925	2	6.2954	5.22534	10.989	86	56	4742303	371812	52.07	183013	116587	2065	3063	912
SAMN14861214	JABOOW000000000	CIDM_AU_2019_481	Enteritidis	11	2	6.2954	5.22534	10.989	106	64	4774842	371922	52.13	173721	116813	2065	3063	912
SAMN14861215	JABOOV000000000	CIDM_AU_2019_482	Enteritidis	11	2	6.2954	5.22534	10.989	77	62	4815498	360986	52.1	175080	114257	2065	3063	912
SAMN14861216	JABOOU000000000	CIDM_AU_2019_483	Enteritidis	11	2	6.2954	5.22534	10.989	88	48	4699846	450830	52.13	196627	125221	2065	3063	912
SAMN14861217	JABOOT000000000	CIDM_AU_2019_484	Enteritidis	11	2	6.2954	5.22534	10.989	111	56	4704712	371922	52.13	173720	113291	2065	3063	912
SAMN14861218	JABOOS000000000	CIDM_AU_2019_485	Enteritidis	11	2	6.2954	5.22534	10.989	95	51	4693833	371922	52.14	191976	122910	2065	3063	912
SAMN14861219	JABOOR000000000	CIDM_AU_2019_486	Enteritidis	11	2	6.2954	5.55193	10.989	77	46	4693927	371910	52.14	225686	153210	2065	3063	912
SAMN14861220	JABOOQ000000000	CIDM_AU_2019_487	Enteritidis	11	2	6.2954	5.22534	10.989	83	50	4722644	451115	52.11	277891	160660	2065	3063	912
SAMN14861221	JABOOP000000000	CIDM_AU_2019_488	Enteritidis	-	2	6.2954	5.22534	10.989	67	76	4722808	349951	52.11	125422	74073	2065	3063	912
SAMN14861222	JABOOO000000000	CIDM_AU_2019_489	Enteritidis	11	2	6.2954	5.22534	10.989	83	54	4739087	360954	52.13	191976	144196	2065	3063	912
SAMN14861223	JABOON000000000	CIDM_AU_2019_490	Enteritidis	11	2	6.2954	5.22534	10.989	90	48	4695733	451078	52.14	225647	125221	2065	3063	912
SAMN14861224	JABOOM000000000	CIDM_AU_2019_491	Enteritidis	11	2	6.2954	5.22534	10.989	69	54	4723503	450962	52.11	196506	116592	2065	3063	912
SAMN14861225	JABOOL000000000	CIDM_AU_2019_492	Enteritidis	180	2	6.2954	4.89876	10.989	91	41	4644828	457550	52.27	180273	118783	2065	3063	912
SAMN14861226	JABOOK000000000	CIDM_AU_2019_493	Enteritidis	11	2	6.2954	5.22534	10.989	89	54	4721125	361002	52.1	191926	122910	2065	3063	912
SAMN14861227	JABOOJ000000000	CIDM_AU_2019_494	Enteritidis	180	2	6.2954	4.89876	10.989	77	41	4652166	396293	52.25	196077	149560	2065	3063	912
SAMN14861228	JABOOI000000000	CIDM_AU_2019_495	Enteritidis	11	2	6.2954	5.22534	10.989	87	44	4649232	371922	52.13	196945	153051	2065	3063	912
SAMN14861229	JABOOH000000000	CIDM_AU_2019_496	Enteritidis	11	2	6.2954	5.22534	10.989	109	52	4779262	371922	52.03	191959	116723	2065	3063	912
SAMN14861230	JABOOG000000000	CIDM_AU_2019_497	Enteritidis	11	2	6.2954	5.22534	10.989	90	48	4731924	431763	52.14	196626	153051	2065	3063	912
SAMN14861231	JABOOF000000000	CIDM_AU_2019_498	Enteritidis	11	2	6.2954	5.22534	10.989	85	48	4695330	371922	52.14	191976	153051	2065	3063	912
SAMN14861232	JABOOE000000000	CIDM_AU_2019_499	Enteritidis	11	2	6.2954	5.22534	10.989	72	46	4699167	371922	52.13	227749	153051	2065	3063	912
SAMN14861233	JABOOD000000000	CIDM_AU_2019_500	Enteritidis	11	2	6.2954	5.22534	10.989	87	50	4704919	371922	52.13	191975	122910	2065	3063	912
SAMN14861234	JABOOC000000000	CIDM_AU_2019_501	Enteritidis	11	2	6.2954	5.55193	10.989	98	51	4694955	371792	52.14	183182	124093	2065	3063	912
SAMN14861235	JABOOB000000000	CIDM_AU_2019_502	Enteritidis	11	2	6.2954	5.22534	10.989	89	49	4701806	371922	52.13	196626	125207	2065	3063	912
SAMN14861236	JABOOA000000000	CIDM_AU_2019_503	Enteritidis	11	2	6.2954	5.22534	10.989	54	50	4636934	349874	52.14	160653	101218	2065	3063	912
SAMN14861237	JABONZ000000000	CIDM_AU_2019_504	Enteritidis	11	2	6.2954	5.22534	10.989	101	50	4695272	371922	52.14	180252	122910	2065	3063	912
SAMN14861238	JABONY000000000	CIDM_AU_2019_505	Enteritidis	11	2	6.2954	5.22534	10.989	86	53	4743472	451066	52.07	196503	125221	2065	3063	912
SAMN14861239	JABONX000000000	CIDM_AU_2019_506	Enteritidis	11	2	6.2954	5.22534	10.989	72	51	4778086	371922	52.12	196945	136236	2065	3063	912
SAMN14861240	JABONW000000000	CIDM_AU_2019_507	Enteritidis	11	2	6.2954	5.22534	10.989	85	51	4777487	360713	52.12	227831	153051	2065	3063	912
SAMN14861241	JABONV000000000	CIDM_AU_2019_508	Enteritidis	11	2	6.2954	5.22534	10.989	95	52	4702344	360713	52.13	175086	125207	2065	3063	912
SAMN14861242	JABONU000000000	CIDM_AU_2019_509	Enteritidis	11	2	6.2954	5.22534	10.989	80	54	4701340	371922	52.13	175075	112991	2065	3063	912
SAMN14861243	JABONT000000000	CIDM_AU_2019_510	Enteritidis	11	2	6.2954	5.22534	10.989	105	50	4766406	371909	52.12	191940	153126	2065	3063	912
SAMN14861244	JABONS000000000	CIDM_AU_2019_511	Enteritidis	11	2	6.2954	5.22534	10.989	96	53	4702525	371922	52.13	191976	116371	2065	3063	912
SAMN14861245	JABONR000000000	CIDM_AU_2019_512	Enteritidis	11	2	6.2954	5.22534	10.989	95	56	4748519	371960	52.08	196503	116811	2065	3063	912
SAMN14861246	JABONQ000000000	CIDM_AU_2019_513	Enteritidis	11	2	6.2954	5.22534	10.989	96	50	4702599	360713	52.13	196626	125165	2065	3063	912
SAMN14861247	JABONP000000000	CIDM_AU_2019_514	Enteritidis	180	2	6.2954	4.89876	10.989	83	58	4711702	394213	52.35	167065	116693	2065	3063	912
SAMN14861248	JABONO000000000	CIDM_AU_2019_515	Enteritidis	11	2	6.2954	5.22534	10.989	85	70	4909803	371922	51.86	183411	106029	2065	3063	912
SAMN14861249	JABONN000000000	CIDM_AU_2019_516	Enteritidis	11	2	6.2954	5.22534	10.989	64	47	4694763	371985	52.14	196076	122910	2065	3063	912
SAMN14861250	JABONM000000000	CIDM_AU_2019_517	Enteritidis	11	2	6.2954	5.22534	10.989	57	52	4804212	371912	52.07	227739	115982	2065	3063	912
SAMN14861251	JABONL000000000	CIDM_AU_2019_518	Enteritidis	11	2	6.2954	5.22534	10.989	111	52	4753844	360713	52.09	196025	122910	2065	3063	912
SAMN14861252	JABONK000000000	CIDM_AU_2019_519	Enteritidis	180	2	6.77966	4.89876	10.989	80	45	4645455	375130	52.27	191961	106928	2065	3063	912
SAMN14861253	JABONJ000000000	CIDM_AU_2019_520	Enteritidis	11	2	6.2954	5.22534	10.989	92	52	4754497	371921	52.09	225693	135315	2065	3063	912
SAMN14861254	JABONI000000000	CIDM_AU_2019_521	Enteritidis	11	2	6.2954	5.22534	10.989	72	59	4800903	371921	52.08	191976	125220	2065	3063	912
SAMN14861255	JABONH000000000	CIDM_AU_2019_522	Enteritidis	11	2	6.2954	5.22534	10.989	80	53	4754323	371921	52.09	225693	135326	2065	3063	912
SAMN14861256	JABONG000000000	CIDM_AU_2019_523	Enteritidis	11	2	6.2954	5.22534	10.989	87	59	4801359	485112	52.08	227816	153051	2065	3063	912
SAMN14861257	JABONF000000000	CIDM_AU_2019_524	Enteritidis	11	2	6.2954	5.22534	10.989	68	52	4753748	361117	52.09	191976	125220	2065	3063	912
SAMN14861258	JABONE000000000	CIDM_AU_2019_525	Enteritidis	11	2	6.2954	5.22534	10.989	117	56	4747375	371917	52.07	191976	122910	2065	3063	912
SAMN14861259	JABOND000000000	CIDM_AU_2019_526	Enteritidis	11	2	6.2954	5.22534	10.989	77	59	4753050	450722	52.04	196483	122910	2065	3063	912
SAMN14861260	JABONC000000000	CIDM_AU_2019_527	Enteritidis	11	2	6.2954	5.55193	10.989	91	49	4693431	371792	52.14	175075	124093	2065	3063	912
SAMN14861261	JABONB000000000	CIDM_AU_2019_528	Enteritidis	11	2	6.2954	5.22534	10.989	107	49	4694766	371922	52.14	196077	116724	2065	3063	912
SAMN14861262	JABONA000000000	CIDM_AU_2019_529	Enteritidis	11	2	6.2954	5.22534	10.989	100	56	4799309	450967	52.17	196614	130787	2065	3063	912
SAMN14861263	JABOMZ000000000	CIDM_AU_2019_530	Enteritidis	11	2	6.2954	5.22534	10.989	87	51	4765885	431675	52.13	183735	125220	2065	3063	912
SAMN14861264	JABOMY000000000	CIDM_AU_2019_531	Enteritidis	11	2	6.2954	5.22534	10.989	94	49	4732633	371922	52.14	227831	153051	2065	3063	912
SAMN14861265	JABOMX000000000	CIDM_AU_2019_532	Enteritidis	11	2	6.2954	5.22534	10.989	99	51	4730497	375673	52.14	183410	124472	2065	3063	912
SAMN14861266	JABOMW000000000	CIDM_AU_2019_533	Enteritidis	11	2	6.2954	5.55193	10.989	45	49	4692004	485197	52.14	196626	116507	2065	3063	912
SAMN14861267	JABOMV000000000	CIDM_AU_2019_534	Enteritidis	11	2	6.2954	5.22534	10.989	140	57	4722549	361041	52.11	177026	125220	2065	3063	912
SAMN14861268	JABOMU000000000	CIDM_AU_2019_535	Enteritidis	1925	2	6.2954	5.22534	10.989	110	57	4742505	349852	52.07	183293	106153	2065	3063	912
SAMN14861269	JABOMT000000000	CIDM_AU_2019_536	Enteritidis	11	2	6.2954	5.22534	10.989	102	56	4736328	371922	52.16	174722	116624	2065	3063	912
SAMN14861270	JABOMS000000000	CIDM_AU_2019_537	Enteritidis	11	2	6.2954	5.22534	10.989	108	49	4731547	371909	52.12	183653	122910	2065	3063	912
SAMN14861271	JABOMR000000000	CIDM_AU_2019_538	Enteritidis	11	2	6.2954	5.22534	10.989	109	53	4704563	371922	52.13	191976	119967	2065	3063	912
SAMN14861272	JABOMQ000000000	CIDM_AU_2019_539	Enteritidis	3304	2	6.2954	5.22534	10.989	64	42	4627475	360735	52.28	175948	116590	2065	3063	912
SAMN14861273	JABOMP000000000	CIDM_AU_2019_540	Enteritidis	11	2	6.2954	5.22534	10.989	130	52	4693845	371922	52.14	174856	116813	2065	3063	912
SAMN14861274	JABOMO000000000	CIDM_AU_2019_541	Enteritidis	11	2	6.2954	5.22534	10.989	110	55	4764218	360700	52.12	183726	89255	2065	3063	912
SAMN14861275	JABOMN000000000	CIDM_AU_2019_542	Enteritidis	11	2	6.2954	5.22534	10.989	102	51	4738685	371812	52.04	183293	122910	2065	3063	912
SAMN14861276	JABOMM000000000	CIDM_AU_2019_543	Enteritidis	11	2	6.2954	5.22534	10.989	117	50	4698766	371812	52.13	196077	114175	2065	3063	912
SAMN14861277	JABOML000000000	CIDM_AU_2019_544	Enteritidis	11	2	6.2954	5.22534	10.989	115	53	4729450	360714	52.13	191926	116804	2065	3063	912
SAMN14861278	JABOMK000000000	CIDM_AU_2019_545	Enteritidis	11	2	6.2954	5.22534	10.989	80	48	4742253	450953	52.03	214336	122910	2065	3063	912
SAMN14861279	JABOMJ000000000	CIDM_AU_2019_546	Enteritidis	11	2	6.2954	5.22534	10.989	108	53	4722279	360713	52.11	196626	153051	2065	3063	912
SAMN14861280	JABOMI000000000	CIDM_AU_2019_547	Enteritidis	11	2	6.2954	5.22534	10.989	94	62	4724309	371922	52.11	160660	100018	2065	3063	912
SAMN14861281	JABOMH000000000	CIDM_AU_2019_548	Enteritidis	11	2	6.2954	5.22534	10.989	184	53	4725471	371922	52.11	191976	125207	2065	3063	912
SAMN14861282	JABOMG000000000	CIDM_AU_2019_549	Enteritidis	11	2	6.2954	5.22534	10.989	153	50	4693783	371922	52.14	183458	122912	2065	3063	912
SAMN14861283	JABOMF000000000	CIDM_AU_2019_550	Enteritidis	11	2	6.2954	5.22534	10.989	144	56	4786733	361043	52.11	162936	101279	2065	3063	912
SAMN14861284	JABOME000000000	CIDM_AU_2019_551	Enteritidis	11	2	6.2954	5.22534	10.989	136	44	4640206	361043	52.14	227831	153051	2065	3063	912
SAMN14861285	JABOMD000000000	CIDM_AU_2019_552	Enteritidis	180	2	6.77966	4.89876	10.989	144	46	4674927	371656	52.27	174863	118823	2065	3063	912
SAMN14861286	JABOMC000000000	CIDM_AU_2019_553	Enteritidis	11	2	6.77966	5.22534	10.989	123	58	4732421	371922	52.14	175080	106207	2065	3063	912
SAMN14861287	JABOMB000000000	CIDM_AU_2019_554	Enteritidis	11	2	6.2954	5.22534	10.989	112	55	4723701	371812	52.11	185095	153051	2065	3063	912
SAMN14861288	JABOMA000000000	CIDM_AU_2019_555	Enteritidis	11	2	6.2954	5.22534	10.989	125	56	4730343	360713	52.14	174877	89255	2065	3063	912
SAMN14861289	JABOLZ000000000	CIDM_AU_2019_556	Enteritidis	11	2	6.2954	5.22534	10.989	234	53	4693953	360713	52.14	183183	113291	2065	3063	912
SAMN14861290	JABOLY000000000	CIDM_AU_2019_557	Enteritidis	11	2	6.2954	5.22534	10.989	192	53	4693494	405812	52.13	183411	106152	2065	3063	912
SAMN14861291	JABOLX000000000	CIDM_AU_2019_558	Enteritidis	11	2	6.2954	5.22534	10.989	207	55	4701910	371921	52.13	174900	106228	2065	3063	912
SAMN14861292	JABOLW000000000	CIDM_AU_2019_559	Enteritidis	1925	2	6.2954	5.22534	10.989	188	62	4753856	361047	52.05	223851	122910	2065	3063	912
SAMN14861293	JABOLV000000000	CIDM_AU_2019_560	Enteritidis	11	2	6.2954	5.22534	10.989	170	54	4731968	360713	52.06	175074	114175	2065	3063	912
SAMN14861294	JABOLU000000000	CIDM_AU_2019_561	Enteritidis	11	2	6.2954	5.22534	10.989	227	55	4698102	351812	52.13	174763	111999	2065	3063	912
SAMN14861295	JABOLT000000000	CIDM_AU_2019_562	Enteritidis	11	2	6.2954	5.22534	10.989	110	52	4700368	371804	52.14	180239	120105	2065	3063	912
SAMN14861296	JABOLS000000000	CIDM_AU_2019_563	Enteritidis	11	2	6.2954	5.22534	10.989	234	52	4937763	360954	51.96	225692	153051	2065	3063	912
SAMN14861297	JABOLR000000000	CIDM_AU_2019_564	Enteritidis	11	2	6.2954	5.22534	10.989	188	53	4694228	360713	52.14	191976	122910	2065	3063	912
SAMN14861298	JABOLQ000000000	CIDM_AU_2019_565	Enteritidis	11	2	6.2954	5.22534	10.989	193	53	4744494	450965	52.08	191976	122910	2065	3063	912
SAMN14861299	JABOLP000000000	CIDM_AU_2019_566	Enteritidis	3233	2	6.2954	5.55193	10.989	199	48	4692852	485135	52.14	225803	124093	2065	3063	912
SAMN14861300	JABOLO000000000	CIDM_AU_2019_567	Enteritidis	1925	2	6.2954	5.22534	10.989	253	59	4754543	360713	52.08	196503	125221	2065	3063	912
SAMN14861301	JABOLN000000000	CIDM_AU_2019_568	Enteritidis	11	2	6.2954	5.22534	10.989	168	56	4695736	360962	52.13	183182	100051	2065	3063	912
SAMN14861302	JABOLM000000000	CIDM_AU_2019_569	Enteritidis	1925	2	6.2954	5.22534	10.989	233	60	4746771	371922	52.08	175074	122424	2065	3063	912
SAMN14861303	JABOLL000000000	CIDM_AU_2019_570	Enteritidis	11	2	6.2954	5.22534	10.989	198	57	4754600	371922	52.07	183182	122910	2065	3063	912
SAMN14861304	JABOLK000000000	CIDM_AU_2019_571	Enteritidis	1925	2	6.2954	5.22534	10.989	216	61	4794323	371990	52.1	174886	125221	2065	3063	912
SAMN14861305	JABOLJ000000000	CIDM_AU_2019_572	Enteritidis	74	2	6.2954	7.51143	10.989	217	95	4991520	333542	51.96	97525	55581	2065	3063	912
SAMN14861306	JABOLI000000000	CIDM_AU_2019_573	Enteritidis	11	2	6.2954	5.22534	10.989	180	49	4693178	405857	52.16	225693	125221	2065	3063	912
SAMN14861307	JABOLH000000000	CIDM_AU_2019_574	Enteritidis	11	2	6.2954	5.22534	10.989	205	46	4636184	360713	52.15	180229	153051	2065	3063	912
SAMN14861308	JABOLG000000000	CIDM_AU_2019_575	Enteritidis	11	2	6.2954	5.22534	10.989	218	50	4693022	360713	52.14	175074	116813	2065	3063	912
SAMN14861309	JABOLF000000000	CIDM_AU_2019_576	Enteritidis	11	2	6.2954	5.22534	10.989	213	57	4755063	360713	52.1	196626	130501	2065	3063	912
SAMN14861310	JABOLE000000000	CIDM_AU_2019_577	Enteritidis	11	2	6.2954	5.22534	10.989	212	52	4664054	361043	52.11	173720	116798	2065	3063	912
SAMN14861311	JABOLD000000000	CIDM_AU_2019_578	Enteritidis	11	2	6.2954	5.22534	10.989	122	60	4722239	360713	52.1	175080	108078	2065	3063	912
SAMN14861312	JABOLC000000000	CIDM_AU_2019_579	Enteritidis	11	2	6.2954	5.22534	10.989	117	56	4781789	360713	52.01	183735	100945	2065	3063	912
SAMN14861313	JABOLB000000000	CIDM_AU_2019_580	Enteritidis	11	2	6.2954	5.55193	10.989	130	79	4860419	371911	52.1	175074	119967	2065	3063	912
SAMN14861314	JABOLA000000000	CIDM_AU_2019_581	Enteritidis	11	2	6.2954	5.55193	10.989	151	51	4691929	360702	52.14	194228	113291	2065	3063	912
SAMN14861315	JABOKZ000000000	CIDM_AU_2019_582	Enteritidis	11	2	6.2954	5.55193	10.989	125	55	4696224	371801	52.13	183182	108079	2065	3063	912
SAMN14861316	JABOKY000000000	CIDM_AU_2019_583	Enteritidis	3233	2	6.2954	5.55193	10.989	92	56	4695441	360942	52.13	174819	98838	2065	3063	912
SAMN14861317	JABOKX000000000	CIDM_AU_2019_584	Enteritidis	3233	2	6.2954	5.55193	10.989	123	55	4695433	371910	52.14	175074	116813	2065	3063	912
SAMN14861318	JABOKW000000000	CIDM_AU_2019_585	Enteritidis	11	2	6.2954	5.22534	10.989	95	69	4851442	370765	52	160925	101205	2065	3063	912
SAMN14861319	JABOKV000000000	CIDM_AU_2019_586	Enteritidis	11	2	6.2954	5.22534	10.989	136	56	4660454	371922	52.11	183424	153051	2065	3063	912
SAMN14861320	JABOKU000000000	CIDM_AU_2019_587	Enteritidis	1925	2	6.2954	5.22534	10.989	94	53	4744041	371922	52.07	183780	114593	2065	3063	912
SAMN14861321	JABOKT000000000	CIDM_AU_2019_588	Enteritidis	1925	2	6.2954	5.22534	10.989	120	56	4752599	371922	52.07	196431	124761	2065	3063	912
SAMN14861322	JABOKS000000000	CIDM_AU_2019_589	Enteritidis	11	2	6.2954	5.22534	10.989	99	49	4693972	361190	52.14	196077	116695	2065	3063	912
SAMN14861323	JABOKR000000000	CIDM_AU_2019_590	Enteritidis	11	2	6.2954	5.22534	10.989	110	48	4720477	378970	52.1	225614	160660	2065	3063	912
SAMN14861324	JABOKQ000000000	CIDM_AU_2019_591	Enteritidis	180	2	6.2954	4.89876	10.989	108	45	4644744	375513	52.26	175084	116642	2065	3063	912
SAMN14861325	JABOKP000000000	CIDM_AU_2019_592	Enteritidis	180	2	6.77966	4.89876	10.989	123	47	4647052	375142	52.27	175947	104772	2065	3063	912
SAMN14861326	JABOKO000000000	CIDM_AU_2019_593	Enteritidis	11	2	6.2954	5.22534	10.989	96	62	4886885	375542	51.95	183535	100945	2065	3063	912
SAMN14861327	JABOKN000000000	CIDM_AU_2019_594	Enteritidis	11	2	6.2954	5.22534	10.989	90	55	4887381	360990	52.13	180251	116719	2065	3063	912
SAMN14861328	JABOKM000000000	CIDM_AU_2019_595	Enteritidis	1925	2	6.2954	5.22534	10.989	121	54	4747012	360713	51.98	196503	125221	2065	3063	912
SAMN14861329	JABOKL000000000	CIDM_AU_2019_596	Enteritidis	11	2	6.2954	5.22534	10.989	112	53	4744465	371922	52.07	196503	125221	2065	3063	912
SAMN14861330	JABOKK000000000	CIDM_AU_2019_597	Enteritidis	11	2	6.2954	5.22534	10.989	112	53	4722825	371922	52.11	191976	116652	2065	3063	912
SAMN14861331	JABOKJ000000000	CIDM_AU_2019_598	Enteritidis	11	2	6.2954	5.22534	10.989	134	52	4722556	371922	52.11	196945	122910	2065	3063	912
SAMN14861332	JABOKI000000000	CIDM_AU_2019_599	Enteritidis	11	2	6.2954	5.22534	10.989	110	50	4699908	360954	52.13	225810	122910	2065	3063	912
SAMN14861333	JABOKH000000000	CIDM_AU_2019_600	Enteritidis	11	2	6.2954	5.55193	10.989	117	49	4695160	371910	52.14	196626	118982	2065	3063	912
SAMN14861334	JABOKG000000000	CIDM_AU_2019_601	Enteritidis	11	2	6.2954	5.22534	10.989	127	48	4703923	450971	52.12	196044	122910	2065	3063	912
SAMN14861335	JABOKF000000000	CIDM_AU_2019_602	Enteritidis	11	2	6.2954	5.22534	10.989	100	47	4699635	371922	52.13	191976	125221	2065	3063	912
SAMN14861336	JABOKE000000000	CIDM_AU_2019_603	Enteritidis	1925	2	6.2954	5.22534	10.989	117	53	4707594	450970	52.13	227831	162718	2065	3063	912
SAMN14861337	JABOKD000000000	CIDM_AU_2019_604	Enteritidis	11	2	6.2954	5.22534	10.989	100	55	4846524	371803	52.05	196626	116545	2065	3063	912
SAMN14861338	JABOKC000000000	CIDM_AU_2019_605	Enteritidis	180	2	6.2954	4.89876	10.989	100	43	4643872	457376	52.27	180173	118783	2065	3063	912
SAMN14861339	JABOKB000000000	CIDM_AU_2019_606	Wangata	523	4	8.23245	9.14435	7.69231	123	61	4682517	336743	52.25	186915	93420	2065	3063	912
SAMN14861340	JABOKA000000000	CIDM_AU_2019_607	Wangata	523	4	8.23245	9.14435	7.69231	50	97	4635372	304208	52.25	97392	45177	2065	3063	912
SAMN14861341	JABOJZ000000000	CIDM_AU_2019_608	Wangata	523	4	8.23245	9.14435	7.69231	90	63	4641878	336775	52.25	175717	94013	2065	3063	912
SAMN14861342	JABOJY000000000	CIDM_AU_2019_609	Wangata	523	4	8.23245	9.14435	7.69231	103	64	4644456	336853	52.25	175836	94358	2065	3063	912
SAMN14861343	JABOJX000000000	CIDM_AU_2019_610	Wangata	523	4	8.23245	9.14435	7.69231	105	62	4642393	336743	52.24	175901	94343	2065	3063	912
SAMN14861344	JABOJW000000000	CIDM_AU_2019_611	Wangata	523	4	8.23245	9.14435	7.69231	89	66	4638786	336620	52.24	175717	94106	2065	3063	912
SAMN14861345	JABOJV000000000	CIDM_AU_2019_612	Wangata	523	4	8.23245	9.14435	7.69231	79	63	4640916	336698	52.24	134307	93639	2065	3063	912
SAMN14861346	JABOJU000000000	CIDM_AU_2019_613	Wangata	523	4	8.23245	9.14435	7.69231	112	64	4642936	336665	52.24	186915	94343	2065	3063	912
SAMN14861347	JABOJT000000000	CIDM_AU_2019_614	Wangata	523	4	8.23245	9.14435	7.69231	90	67	4682221	268940	52.23	143464	92354	2065	3063	912
SAMN14861348	JABOJS000000000	CIDM_AU_2019_615	Wangata	523	4	8.23245	9.14435	7.69231	96	65	4645182	434338	52.25	143726	93501	2065	3063	912
SAMN14861349	JABOJR000000000	CIDM_AU_2019_616	Wangata	523	4	8.23245	9.14435	7.69231	90	66	4640007	336612	52.24	175875	92354	2065	3063	912
SAMN14861350	JABOJQ000000000	CIDM_AU_2019_617	Wangata	523	4	8.23245	9.14435	7.69231	88	68	4642026	336665	52.25	139346	92191	2065	3063	912
SAMN14861351	JABOJP000000000	CIDM_AU_2019_618	Wangata	523	4	8.23245	9.14435	7.69231	73	60	4642602	336547	52.24	186915	94649	2065	3063	912
SAMN14861352	JABOJO000000000	CIDM_AU_2019_619	Wangata	523	4	8.23245	9.14435	7.69231	63	68	4643962	268711	52.24	132972	93640	2065	3063	912
SAMN14861353	JABOJN000000000	CIDM_AU_2019_620	Wangata	523	4	8.23245	9.14435	7.69231	78	66	4643113	336665	52.24	170915	92191	2065	3063	912
SAMN14861354	JABOJM000000000	CIDM_AU_2019_621	Wangata	523	4	8.23245	9.14435	7.69231	65	68	4644580	409010	52.24	200755	93911	2065	3063	912
SAMN14861355	JABOJL000000000	CIDM_AU_2019_622	Wangata	523	4	8.23245	9.14435	7.69231	98	74	4644829	336775	52.25	125350	93501	2065	3063	912
SAMN14861356	JABOJK000000000	CIDM_AU_2019_623	Wangata	523	4	8.23245	9.14435	7.69231	110	65	4643193	408700	52.25	175863	87737	2065	3063	912
SAMN14861357	JABOJJ000000000	CIDM_AU_2019_624	Wangata	523	4	8.23245	9.14435	7.69231	98	64	4641657	518852	52.24	152200	92354	2065	3063	912
SAMN14861358	JABOJI000000000	CIDM_AU_2019_625	Wangata	523	4	8.23245	9.14435	7.69231	92	73	4761331	304223	52.11	151860	92354	2065	3063	912
SAMN14861359	JABOJH000000000	CIDM_AU_2019_626	Wangata	523	4	8.23245	9.14435	7.69231	87	64	4732906	336665	52.21	186915	94343	2065	3063	912
SAMN14861360	JABOJG000000000	CIDM_AU_2019_627	Wangata	523	4	8.23245	9.14435	7.69231	132	67	4641622	336730	52.24	183945	94361	2065	3063	912
SAMN14861361	JABOJF000000000	CIDM_AU_2019_628	Wangata	523	4	8.23245	9.14435	7.69231	67	69	4641295	336735	52.24	186905	92191	2065	3063	912
SAMN14861362	JABOJE000000000	CIDM_AU_2019_629	Wangata	523	4	8.23245	9.14435	7.69231	54	79	4680571	304223	52.24	116851	77183	2065	3063	912
SAMN14861363	JABOJD000000000	CIDM_AU_2019_630	Wangata	523	4	8.23245	9.14435	7.69231	43	129	4631013	213692	52.26	76455	42794	2065	3063	912
SAMN14861364	JABOJC000000000	CIDM_AU_2019_631	Wangata	523	4	8.23245	9.14435	7.69231	60	69	4685516	408939	52.24	200976	92384	2065	3063	912
SAMN14861365	JABOJB000000000	CIDM_AU_2019_632	Wangata	523	4	8.23245	9.47093	7.69231	61	66	4644342	336317	52.24	186915	94376	2065	3063	912
SAMN14861366	JABOJA000000000	CIDM_AU_2019_633	Wangata	523	4	8.23245	9.14435	7.69231	55	66	4681645	336781	52.25	186915	94376	2065	3063	912
SAMN14861367	JABOIZ000000000	CIDM_AU_2019_634	Wangata	523	4	8.23245	9.14435	7.69231	53	67	4640723	408994	52.25	176535	87498	2065	3063	912
SAMN14861368	JABOIY000000000	CIDM_AU_2019_635	Wangata	523	4	8.23245	9.14435	7.69231	60	65	4638144	409226	52.24	175835	94048	2065	3063	912
SAMN14861369	JABOIX000000000	CIDM_AU_2019_636	Wangata	523	4	8.23245	9.14435	7.69231	65	60	4682054	336547	52.24	144848	94358	2065	3063	912
SAMN14861370	JABOIW000000000	CIDM_AU_2019_637	Wangata	523	4	8.23245	9.14435	7.69231	89	60	4643592	409171	52.25	200733	94343	2065	3063	912
SAMN14861371	JABOIV000000000	CIDM_AU_2019_638	Wangata	523	4	8.23245	9.14435	7.69231	78	63	4641630	336698	52.24	186915	94308	2065	3063	912
SAMN14861372	JABOIU000000000	CIDM_AU_2019_639	Wangata	523	4	8.23245	9.14435	7.69231	90	66	4643402	623862	52.25	186915	92354	2065	3063	912
SAMN14861373	JABOIT000000000	CIDM_AU_2019_640	Wangata	523	4	8.23245	9.14435	7.69231	85	61	4643111	336547	52.24	186915	93501	2065	3063	912
SAMN14861374	JABOIS000000000	CIDM_AU_2019_641	Wangata	523	4	8.23245	9.14435	7.69231	76	60	4641783	518851	52.25	187564	94343	2065	3063	912
SAMN14861375	JABOIR000000000	CIDM_AU_2019_642	Wangata	523	4	8.23245	9.14435	7.69231	69	64	4639276	398780	52.25	200755	92547	2065	3063	912
SAMN14861376	JABOIQ000000000	CIDM_AU_2019_643	Wangata	523	4	8.23245	9.14435	7.69231	89	64	4677857	336580	52.24	186915	92354	2065	3063	912
SAMN14861377	JABOIP000000000	CIDM_AU_2019_644	Wangata	523	4	8.23245	9.14435	7.69231	78	59	4678786	518851	52.24	195098	104615	2065	3063	912
SAMN14861378	JABOIO000000000	CIDM_AU_2019_645	Wangata	523	4	8.23245	9.14435	7.69231	90	59	4642338	336620	52.24	176733	97774	2065	3063	912
SAMN14861379	JABOIN000000000	CIDM_AU_2019_646	Wangata	523	4	8.23245	9.14435	7.69231	112	62	4644628	336743	52.24	175875	93639	2065	3063	912
SAMN14861380	JABOIM000000000	CIDM_AU_2019_647	Wangata	523	4	8.23245	9.14435	7.69231	80	60	4832538	336625	52.11	200733	93640	2065	3063	912
SAMN14861381	JABOIL000000000	CIDM_AU_2019_648	Wangata	523	4	8.23245	9.14435	7.69231	67	70	4641973	336625	52.24	153408	92354	2065	3063	912
SAMN14861382	JABOIK000000000	CIDM_AU_2019_649	Wangata	523	4	8.23245	9.14435	7.69231	75	67	4683057	304208	52.24	154788	93501	2065	3063	912
SAMN14861383	JABOIJ000000000	CIDM_AU_2019_650	Wangata	523	4	8.23245	9.14435	7.69231	68	66	4641083	409166	52.24	186915	93422	2065	3063	912
SAMN14861384	JABOII000000000	CIDM_AU_2019_651	Wangata	523	4	8.23245	9.14435	7.69231	79	69	4643632	336665	52.24	151751	86488	2065	3063	912
SAMN14861385	JABOIH000000000	CIDM_AU_2019_652	Wangata	523	4	8.23245	9.14435	7.69231	75	62	4642454	336625	52.24	186915	94343	2065	3063	912
SAMN14861386	JABOIG000000000	CIDM_AU_2019_653	Wangata	523	4	8.23245	9.14435	7.69231	82	68	4842301	336567	52.06	186915	97774	2065	3063	912
SAMN14861387	JABOIF000000000	CIDM_AU_2019_654	Wangata	523	4	8.23245	9.14435	7.69231	81	61	4642399	336580	52.25	186915	94727	2065	3063	912
SAMN14861388	JABOIE000000000	CIDM_AU_2019_655	Wangata	523	4	8.23245	9.14435	7.69231	132	66	4646211	336547	52.24	144484	93639	2065	3063	912
SAMN14861389	JABOID000000000	CIDM_AU_2019_656	Wangata	523	4	8.23245	9.14435	7.69231	67	62	4675579	409073	52.23	186916	93501	2065	3063	912
SAMN14861390	JABOIC000000000	CIDM_AU_2019_657	Wangata	523	4	8.23245	9.14435	7.69231	54	68	4844776	268940	52.22	170949	97356	2065	3063	912
SAMN14861391	JABOIB000000000	CIDM_AU_2019_658	Wangata	523	4	8.23245	9.14435	7.69231	43	70	4864175	336657	52.1	170919	92191	2065	3063	912
SAMN14861392	JABOIA000000000	CIDM_AU_2019_659	Wangata	523	4	8.23245	9.14435	7.69231	60	60	4685120	336625	52.24	186915	94343	2065	3063	912
SAMN14861393	JABOHZ000000000	CIDM_AU_2019_660	Wangata	523	4	8.23245	9.14435	7.69231	61	62	4725915	408950	52.22	186915	97356	2065	3063	912
SAMN14861394	JABOHY000000000	CIDM_AU_2019_661	Wangata	523	4	8.23245	9.14435	7.69231	55	62	4681329	336625	52.24	175801	94343	2065	3063	912
SAMN14861395	JABOHX000000000	CIDM_AU_2019_662	Enteritidis	1925	2	6.2954	5.22534	10.989	53	56	4747827	360925	52.08	191976	122912	2065	3063	912
SAMN14861396	JABOHW000000000	CIDM_AU_2019_663	Enteritidis	11	2	6.2954	5.22534	10.989	60	51	4782212	450894	52.01	191959	105978	2065	3063	912
SAMN14861397	JABOHV000000000	CIDM_AU_2019_664	Enteritidis	1925	2	6.2954	5.22534	10.989	65	56	4706935	450971	52.13	191976	106115	2065	3063	912
SAMN14861398	JABOHU000000000	CIDM_AU_2019_665	Enteritidis	180	2	6.2954	4.89876	10.989	89	43	4645027	457108	52.27	196077	119581	2065	3063	912
SAMN14861399	JABOHT000000000	CIDM_AU_2019_666	Enteritidis	180	2	6.77966	4.89876	10.989	121	45	4645357	457402	52.27	175947	104772	2065	3063	912
SAMN14861400	JABOHS000000000	CIDM_AU_2019_667	Enteritidis	11	2	6.2954	5.55193	10.989	100	47	4694145	360975	52.14	227858	135057	2065	3063	912
SAMN14861401	JABOHR000000000	CIDM_AU_2019_668	Enteritidis	1925	2	6.2954	5.22534	10.989	136	54	4704142	371922	52.13	196503	122910	2065	3063	912
SAMN14861402	JABOHQ000000000	CIDM_AU_2019_669	Enteritidis	1925	2	6.2954	5.22534	10.989	115	54	4707294	371922	52.13	191976	116650	2065	3063	912
SAMN14861403	JABOHP000000000	CIDM_AU_2019_670	Enteritidis	11	2	6.2954	5.22534	10.989	113	48	4701187	622262	52.13	227831	106357	2065	3063	912
SAMN14861404	JABOHO000000000	CIDM_AU_2019_671	Enteritidis	1925	2	6.2954	5.22534	10.989	73	58	4708304	450851	52.13	191976	106281	2065	3063	912
SAMN14861405	JABOHN000000000	CIDM_AU_2019_672	Enteritidis	11	2	6.2954	5.22534	10.989	66	48	4699566	371922	52.13	191976	125221	2065	3063	912
SAMN14861406	JABOHM000000000	CIDM_AU_2019_673	Enteritidis	11	2	6.2954	5.22534	10.989	102	46	4698174	450942	52.13	227831	153126	2065	3063	912
SAMN14861407	JABOHL000000000	CIDM_AU_2019_674	Enteritidis	180	2	6.2954	4.89876	10.989	100	44	4645528	405470	52.27	191960	106943	2065	3063	912
SAMN14861408	JABOHK000000000	CIDM_AU_2019_675	Enteritidis	1925	2	6.2954	5.22534	10.989	124	52	4705956	622133	52.13	197800	116693	2065	3063	912
SAMN14861409	JABOHJ000000000	CIDM_AU_2019_676	Enteritidis	1925	2	6.2954	5.22534	10.989	98	56	4706909	361190	52.13	183800	116522	2065	3063	912
SAMN14861410	JABOHI000000000	CIDM_AU_2019_677	Enteritidis	180	2	6.77966	4.89876	10.989	113	44	4675875	405301	52.17	191961	107161	2065	3063	912
SAMN14861411	JABOHH000000000	CIDM_AU_2019_678	Typhimurium	19	1	0.484262	0	1.0989	91	74	4901127	600364	52.17	149500	75608	2065	3063	912
SAMN14861412	JABOHG000000000	CIDM_AU_2019_679	Typhimurium	19	1	0	0	0	105	86	4985772	449648	52.18	202056	69628	2065	3063	912
SAMN14861413	JABOHF000000000	CIDM_AU_2019_680	Typhimurium	19	1	0.484262	0	1.0989	127	79	4900686	324864	52.18	168421	75608	2065	3063	912
SAMN14861414	JABOHE000000000	CIDM_AU_2019_681	Typhimurium	19	1	0.484262	0	1.0989	129	74	4870126	538525	52.19	173546	75608	2065	3063	912
SAMN14861415	JABOHD000000000	CIDM_AU_2019_682	Typhimurium	-	1	0.484262	0	1.0989	127	85	5036844	538460	52.2	169636	72583	2065	3063	912
SAMN14861416	JABOHC000000000	CIDM_AU_2019_683	Typhimurium	19	1	0	0	0	143	89	4988910	628710	52.17	149594	60898	2065	3063	912
SAMN14861417	JABOHB000000000	CIDM_AU_2019_684	Typhimurium	19	1	0.484262	0	1.0989	146	83	4877776	449830	52.18	173401	61933	2065	3063	912
SAMN14861418	JABOHA000000000	CIDM_AU_2019_685	Typhimurium	19	1	0.484262	0	1.0989	53	81	4982984	469922	52.14	149675	75608	2065	3063	912
SAMN14861419	JABOGZ000000000	CIDM_AU_2019_686	Typhimurium	19	1	0.484262	0	1.0989	112	90	4879636	396502	52.19	130673	58787	2065	3063	912
SAMN14861420	JABOGY000000000	CIDM_AU_2019_687	Typhimurium	19	1	0.484262	0	1.0989	119	81	4897871	449710	52.18	173404	75608	2065	3063	912
SAMN14861421	JABOGX000000000	CIDM_AU_2019_688	Typhimurium	36	1	0	0	0	121	80	4951226	447616	51.88	151975	70031	2065	3063	912
SAMN14861422	JABOGW000000000	CIDM_AU_2019_689	TyphimuriumI 4,[5],12:i:-	34	1	0	0	0	105	94	5141218	738833	51.88	175114	75609	2065	3063	912
SAMN14861423	JABOGV000000000	CIDM_AU_2019_690	TyphimuriumI 4,[5],12:i:-	34	1	0	0	0	91	93	5213540	667891	51.78	165681	68392	2065	3063	912
SAMN14861424	JABOGU000000000	CIDM_AU_2019_691	Typhimurium	19	1	0.484262	0	1.0989	190	81	4878729	490156	52.18	149675	74120	2065	3063	912
SAMN14861425	JABOGT000000000	CIDM_AU_2019_692	Typhimurium	19	1	0	0	0	168	91	4843489	449812	52.11	122157	55873	2065	3063	912
SAMN14861426	JABOGS000000000	CIDM_AU_2019_693	I 4,[5],12:b:-|Schleissheim	4959	2	9.20097	4.24559	4.3956	100	70	4707609	357415	52.16	102472	72250	2065	3063	912
SAMN14861427	JABOGR000000000	CIDM_AU_2019_694	Typhimurium	19	1	0.484262	0	1.0989	107	80	4877825	538468	52.17	149675	74149	2065	3063	912
SAMN14861428	JABOGQ000000000	CIDM_AU_2019_695	Typhimurium	19	1	0.484262	0	1.0989	161	83	4901755	324864	52.18	143758	74149	2065	3063	912
SAMN14861429	JABOGP000000000	CIDM_AU_2019_696	Typhimurium	19	1	0.484262	0	1.0989	185	82	4881515	600621	52.18	168388	74149	2065	3063	912
SAMN14861430	JABOGO000000000	CIDM_AU_2019_697	TyphimuriumI 4,[5],12:i:-	34	1	0	0	0	130	94	5143475	628765	51.89	158888	65081	2065	3063	912
SAMN14861431	JABOGN000000000	CIDM_AU_2019_698	Typhimurium	19	1	0	0	0	145	82	4890569	538511	52.19	173285	75606	2065	3063	912
SAMN14861432	JABOGM000000000	CIDM_AU_2019_699	Typhimurium	19	1	0	0.326584	0	120	79	4909472	600176	52.13	162187	76028	2065	3063	912
SAMN14861433	JABOGL000000000	CIDM_AU_2019_700	Typhimurium	19	1	0	0	0	136	88	4957975	538604	52.2	178746	60196	2065	3063	912
SAMN14861434	JABOGK000000000	CIDM_AU_2019_701	Typhimurium	19	1	0	0	0	143	89	4841696	281716	52.12	133428	55749	2065	3063	912
SAMN14861435	JABOGJ000000000	CIDM_AU_2019_702	Typhimurium	19	1	0.484262	0	0	178	83	4918638	490322	52.12	178791	60194	2065	3063	912
SAMN14861436	JABOGI000000000	CIDM_AU_2019_703	Typhimurium	19	1	0	0	0	180	79	4886825	538465	52.19	173832	74289	2065	3063	912
SAMN14861437	JABOGH000000000	CIDM_AU_2019_704	Typhimurium	19	1	0.484262	0	1.0989	145	80	4903417	538587	52.17	168209	81643	2065	3063	912
SAMN14861438	JABOGG000000000	CIDM_AU_2019_705	Typhimurium	19	1	0.484262	0	1.0989	135	80	4878267	346209	52.17	168276	72758	2065	3063	912
SAMN14861439	JABOGF000000000	CIDM_AU_2019_706	Typhimurium	19	1	0	0	0	150	90	4823068	368426	52.16	109976	69714	2065	3063	912
SAMN14861440	JABOGE000000000	CIDM_AU_2019_707	Typhimurium	19	1	0.484262	0	0	125	78	4916050	600373	52.12	173589	60433	2065	3063	912
SAMN14861441	JABOGD000000000	CIDM_AU_2019_708	Typhimurium	19	1	0	0	0	121	77	4890179	469965	52.19	178645	82294	2065	3063	912
SAMN14861442	JABOGC000000000	CIDM_AU_2019_709	Typhimurium	19	1	0	0	0	124	80	4887247	538682	52.19	175007	61949	2065	3063	912
SAMN14861443	JABOGB000000000	CIDM_AU_2019_710	Typhimurium	19	1	0.484262	0	1.0989	53	79	4880439	538450	52.18	178508	74149	2065	3063	912
SAMN14861444	JABOGA000000000	CIDM_AU_2019_711	Typhimurium	19	1	0	0	0	120	88	4959722	619522	52.1	127700	58819	2065	3063	912
SAMN14861445	JABOFZ000000000	CIDM_AU_2019_712	Typhimurium	19	1	0	0	0	97	83	4885396	538565	52.19	131818	62080	2065	3063	912
SAMN14861446	JABOFY000000000	CIDM_AU_2019_713	Typhimurium	19	1	0.484262	0	1.0989	92	72	4912726	480559	52.18	149675	81544	2065	3063	912
SAMN14861447	JABOFX000000000	CIDM_AU_2019_714	Typhimurium	19	1	0.484262	0	0	98	78	4892362	600106	52.2	168290	75606	2065	3063	912
SAMN14861448	JABOFW000000000	CIDM_AU_2019_715	Typhimurium	19	1	0.484262	0	1.0989	124	77	4874478	430879	52.18	168276	74149	2065	3063	912
SAMN14861449	JABOFV000000000	CIDM_AU_2019_716	Typhimurium	19	1	0.484262	0	1.0989	51	79	4875097	538298	52.18	143781	74120	2065	3063	912
SAMN14861450	JABOFU000000000	CIDM_AU_2019_717	Typhimurium	19	1	0.484262	0	1.0989	83	87	4902710	430608	52.18	149675	52167	2065	3063	912
SAMN14861451	JABOFT000000000	CIDM_AU_2019_718	Typhimurium	19	1	0.484262	0	1.0989	96	86	4901811	449820	52.18	146049	58874	2065	3063	912
SAMN14861452	JABOFS000000000	CIDM_AU_2019_719	Typhimurium	19	1	0.484262	0	1.0989	128	83	4878831	538454	52.18	149675	72655	2065	3063	912
SAMN14861453	JABOFR000000000	CIDM_AU_2019_720	Agona	13	4	2.42131	10.7773	8.79121	143	66	4855667	352002	52.02	156134	92661	2065	3063	912
SAMN14861454	JABOFQ000000000	CIDM_AU_2019_721	Typhimurium	-	1	0	0	0	112	80	4929376	372025	52.17	173464	75610	2065	3063	912
SAMN14861455	JABOFP000000000	CIDM_AU_2019_722	Typhimurium	19	1	0	0	0	136	87	4815501	324725	52.14	149651	69714	2065	3063	912
SAMN14861456	JABOFO000000000	CIDM_AU_2019_723	Typhimurium	36	1	0	0	0	113	66	4832802	580273	52.13	144081	82529	2065	3063	912
SAMN14861457	JABOFN000000000	CIDM_AU_2019_724	Typhimurium	19	1	0.484262	0	1.0989	124	82	4901703	359709	52.18	143746	72734	2065	3063	912
SAMN14861458	JABOFM000000000	CIDM_AU_2019_725	Typhimurium	19	1	0.484262	0	1.0989	111	81	4879110	538512	52.18	149675	74120	2065	3063	912
SAMN14861459	JABOFL000000000	CIDM_AU_2019_726	Typhimurium	19	1	0	0	0	101	80	4888191	538665	52.19	168875	62022	2065	3063	912
SAMN14861460	JABOFK000000000	CIDM_AU_2019_727	Typhimurium	19	1	0.484262	0	1.0989	123	82	4880232	600272	52.18	168310	75608	2065	3063	912
SAMN14861461	JABOFJ000000000	CIDM_AU_2019_728	Typhimurium	19	1	0.484262	0	1.0989	157	84	4877676	538507	52.18	178629	74149	2065	3063	912
SAMN14861462	JABOFI000000000	CIDM_AU_2019_729	Typhimurium	19	1	0.484262	0	1.0989	120	78	4873967	538400	52.18	173699	74120	2065	3063	912
SAMN14861463	JABOFH000000000	CIDM_AU_2019_730	Typhimurium	19	1	0	0	0	134	70	4795314	324619	52.15	149650	75977	2065	3063	912
SAMN14861464	JABOFG000000000	CIDM_AU_2019_731	Typhimurium	19	1	0.484262	0	1.0989	86	83	4875597	600272	52.18	149675	75608	2065	3063	912
SAMN14861465	JABOFF000000000	CIDM_AU_2019_732	TyphimuriumI 4,[5],12:i:-	34	1	0	0	0	108	92	5143266	628420	51.88	170597	68392	2065	3063	912
SAMN14861466	JABOFE000000000	CIDM_AU_2019_733	Typhimurium	19	1	0	0	0	109	91	4839673	324580	52.12	110527	60497	2065	3063	912
SAMN14861467	JABOFD000000000	CIDM_AU_2019_734	Typhimurium	19	1	0.484262	0	1.0989	111	83	4875616	538263	52.18	131751	74120	2065	3063	912
SAMN14861468	JABOFC000000000	CIDM_AU_2019_735	Typhimurium	19	1	0.484262	0	1.0989	102	79	4878747	538465	52.17	147477	74826	2065	3063	912
SAMN14861469	JABOFB000000000	CIDM_AU_2019_736	Typhimurium	19	1	0	0	0	111	93	4955724	570815	52.19	143757	60407	2065	3063	912
SAMN14861470	JABOFA000000000	CIDM_AU_2019_737	Typhimurium	19	1	0	0	0	134	89	4929707	401294	52.15	150863	74055	2065	3063	912
SAMN14861471	JABOEZ000000000	CIDM_AU_2019_738	Typhimurium	19	1	0	0	0	103	82	4879481	382905	52.19	175054	75606	2065	3063	912
SAMN14861472	JABOEY000000000	CIDM_AU_2019_739	Typhimurium	19	1	0	0	0	90	80	4885622	368359	52.2	149674	75606	2065	3063	912
SAMN14861473	JABOEX000000000	CIDM_AU_2019_740	TyphimuriumI 4,[5],12:i:-	34	1	0	0	0	148	88	4946627	430990	52.14	149675	74200	2065	3063	912
SAMN14861474	JABOEW000000000	CIDM_AU_2019_741	Typhimurium	19	1	0	0	0	99	88	4984649	449309	52.17	149663	56629	2065	3063	912
SAMN14861475	JABOEV000000000	CIDM_AU_2019_742	Typhimurium	19	1	0.484262	0	1.0989	125	82	4876550	537976	52.17	145978	73306	2065	3063	912
SAMN14861476	JABOEU000000000	CIDM_AU_2019_743	Typhimurium	19	1	0.484262	0	1.0989	114	83	4972941	600622	52.11	106157	74120	2065	3063	912
SAMN14861477	JABOET000000000	CIDM_AU_2019_744	Typhimurium	19	1	0	0	0	90	83	4897873	619425	52.2	149663	74045	2065	3063	912
SAMN14861478	JABOES000000000	CIDM_AU_2019_745	Typhimurium	19	1	0	0.326584	0	122	81	4871939	445642	52.17	150852	66632	2065	3063	912
SAMN14861479	JABOER000000000	CIDM_AU_2019_746	Typhimurium	19	1	0.484262	0	1.0989	83	83	4872024	449731	52.19	178746	62076	2065	3063	912
SAMN14861480	JABOEQ000000000	CIDM_AU_2019_747	Typhimurium	19	1	0	0	0	93	83	4896632	361132	52.2	149663	75610	2065	3063	912
SAMN14861481	JABOEP000000000	CIDM_AU_2019_748	Typhimurium	19	1	0.484262	0	1.0989	130	77	4896064	570736	52.17	149675	74149	2065	3063	912
SAMN14861482	JABOEO000000000	CIDM_AU_2019_749	Typhimurium	19	1	0	0	0	31	93	4985110	402982	52.17	122167	53103	2065	3063	912
SAMN14861483	JABOEN000000000	CIDM_AU_2019_750	Typhimurium	19	1	0.484262	0	1.0989	98	78	4865945	600005	52.18	149675	75608	2065	3063	912
SAMN14861484	JABOEM000000000	CIDM_AU_2019_751	TyphimuriumI 4,[5],12:i:-	34	1	0	0	0	62	90	4930174	449706	52.15	149675	68392	2065	3063	912
SAMN14861485	JABOEL000000000	CIDM_AU_2019_752	Typhimurium	19	1	0.484262	0	1.0989	90	84	4872099	445581	52.18	169061	60281	2065	3063	912
SAMN14861486	JABOEK000000000	CIDM_AU_2019_753	Typhimurium	19	1	0.484262	0	1.0989	116	87	4992205	449820	52.14	169544	58518	2065	3063	912
SAMN14861487	JABOEJ000000000	CIDM_AU_2019_754	Typhimurium	19	1	0.484262	0	1.0989	111	80	4898307	538489	52.16	149675	74149	2065	3063	912
SAMN14861488	JABOEI000000000	CIDM_AU_2019_755	Typhimurium	19	1	0.484262	0	1.0989	91	77	4958872	430647	52.14	150854	75608	2065	3063	912
SAMN14861489	JABOEH000000000	CIDM_AU_2019_756	Typhimurium	19	1	0.484262	0	1.0989	91	75	4869821	445646	52.18	178390	75608	2065	3063	912
SAMN14861490	JABOEG000000000	CIDM_AU_2019_757	Typhimurium	19	1	0	0	0	41	96	5004806	445545	52.16	149675	60233	2065	3063	912
SAMN14861491	JABOEF000000000	CIDM_AU_2019_758	Typhimurium	19	1	0.484262	0	1.0989	81	83	4876556	432480	52.18	149675	66622	2065	3063	912
SAMN14861492	JABOEE000000000	CIDM_AU_2019_759	Typhimurium	19	1	0.484262	0	1.0989	95	82	4912305	324864	52.14	147476	74149	2065	3063	912
SAMN14861493	JABOED000000000	CIDM_AU_2019_760	Typhimurium	19	1	0	0	0	84	82	4884194	368359	52.19	175007	75606	2065	3063	912
SAMN14861494	JABOEC000000000	CIDM_AU_2019_761	Typhimurium	19	1	0	0	0	67	75	4917348	600474	52.2	175007	75606	2065	3063	912
SAMN14861495	JABOEB000000000	CIDM_AU_2019_762	Typhimurium	19	1	0.484262	0	1.0989	92	84	4900987	368378	52.17	149600	74120	2065	3063	912
SAMN14861496	JABOEA000000000	CIDM_AU_2019_763	Typhimurium	19	1	0	0	0	47	70	4819746	431074	52.13	222403	74386	2065	3063	912
SAMN14861497	JABODZ000000000	CIDM_AU_2019_764	Typhimurium	19	1	0.484262	0	1.0989	70	83	4991552	533450	52.13	149675	60342	2065	3063	912
SAMN14861498	JABODY000000000	CIDM_AU_2019_765	Typhimurium	36	1	0	0	0	72	69	4765642	339664	52.05	144229	67834	2065	3063	912
SAMN14861499	JABODX000000000	CIDM_AU_2019_766	Typhimurium	19	1	0	0	0	107	81	4887924	600102	52.19	149674	60420	2065	3063	912
SAMN14861500	JABODW000000000	CIDM_AU_2019_767	Typhimurium	19	1	0.484262	0	1.0989	90	87	4902949	383541	52.18	149600	74104	2065	3063	912
SAMN14861501	JABODV000000000	CIDM_AU_2019_768	Typhimurium	19	1	0	0	0	99	78	4880985	600373	52.19	175054	81551	2065	3063	912
SAMN14861502	JABODU000000000	CIDM_AU_2019_769	Typhimurium	19	1	0.968523	0	0	114	88	4967486	538290	52.14	147476	62077	2065	3063	912
SAMN14861503	JABODT000000000	CIDM_AU_2019_770	Typhimurium	19	1	0.484262	0	1.0989	124	77	4873934	538761	52.18	178508	77227	2065	3063	912
SAMN14861504	JABODS000000000	CIDM_AU_2019_771	Typhimurium	19	1	0	0.326584	0	88	74	4872328	538744	52.17	175048	75609	2065	3063	912
SAMN14861505	JABODR000000000	CIDM_AU_2019_772	Typhimurium	19	1	0	0	0	117	87	4887092	537970	52.15	175036	65226	2065	3063	912
SAMN14861506	JABODQ000000000	CIDM_AU_2019_773	Typhimurium	19	1	0	0	0	69	79	4887000	383171	52.19	168875	75606	2065	3063	912
SAMN14861507	JABODP000000000	CIDM_AU_2019_774	Typhimurium	19	1	0	0	0	128	90	4871870	432681	52.17	98678	55813	2065	3063	912
SAMN14861508	JABODO000000000	CIDM_AU_2019_775	Typhimurium	19	1	0.484262	0	1.0989	95	94	4900754	445562	52.13	178390	75608	2065	3063	912
SAMN14861509	JABODN000000000	CIDM_AU_2019_776	Typhimurium	19	1	0	0	0	72	91	4840310	370986	52.12	122157	60188	2065	3063	912
SAMN14861510	JABODM000000000	CIDM_AU_2019_777	Typhimurium	19	1	0.484262	0	1.0989	47	78	4972486	538453	52.11	149675	74120	2065	3063	912
SAMN14861511	JABODL000000000	CIDM_AU_2019_778	Typhimurium	19	1	0.484262	0	1.0989	110	77	4876926	538422	52.18	178625	74149	2065	3063	912
SAMN14861512	JABODK000000000	CIDM_AU_2019_779	Typhimurium	19	1	0.484262	0	1.0989	85	82	4876408	538557	52.19	149600	61911	2065	3063	912
SAMN14861513	JABODJ000000000	CIDM_AU_2019_780	Typhimurium	19	1	0.484262	0	1.0989	124	77	4900098	449391	52.17	149675	75608	2065	3063	912
SAMN14861514	JABODI000000000	CIDM_AU_2019_781	TyphimuriumI 4,[5],12:i:-	34	1	0	0	0	46	96	5141188	628492	51.88	149675	74245	2065	3063	912
SAMN14861515	JABODH000000000	CIDM_AU_2019_782	Typhimurium	19	1	0.484262	0	1.0989	37	79	4874365	449610	52.18	178508	75608	2065	3063	912
SAMN14861516	JABODG000000000	CIDM_AU_2019_783	Typhimurium	19	1	0.484262	0	1.0989	33	78	4871485	476958	52.18	147368	74120	2065	3063	912
SAMN14861517	JABODF000000000	CIDM_AU_2019_784	Typhimurium	19	1	0.484262	0	1.0989	35	75	4893901	430647	52.17	178400	74149	2065	3063	912
SAMN14861518	JABODE000000000	CIDM_AU_2019_785	Typhimurium	19	1	0.484262	0	1.0989	47	86	4963609	538442	52.23	149600	74120	2065	3063	912
SAMN14861519	JABODD000000000	CIDM_AU_2019_786	Typhimurium	19	1	0.484262	0	1.0989	91	82	4878763	368378	52.18	178508	75608	2065	3063	912
SAMN14861520	JABODC000000000	CIDM_AU_2019_787	Typhimurium	19	1	0.484262	0	1.0989	65	89	4973182	449820	52.11	178390	74120	2065	3063	912
SAMN14861521	JABODB000000000	CIDM_AU_2019_788	Typhimurium	19	1	0.484262	0	1.0989	43	86	4976033	449428	52.11	169080	74120	2065	3063	912
SAMN14861522	JABODA000000000	CIDM_AU_2019_789	Typhimurium	36	1	0	0	0	145	77	4952529	321136	51.88	155534	65764	2065	3063	912
SAMN14861523	JABOCZ000000000	CIDM_AU_2019_790	Typhimurium	19	1	0	0	0	57	83	4887567	600648	52.19	168972	60418	2065	3063	912
SAMN14861524	JABOCY000000000	CIDM_AU_2019_791	Typhimurium	19	1	0	0	0	39	84	4888505	449442	52.19	178501	60398	2065	3063	912
SAMN14861525	JABOCX000000000	CIDM_AU_2019_792	Typhimurium	19	1	0	0	0	134	79	4880542	449691	52.2	149674	61915	2065	3063	912
SAMN14861526	JABOCW000000000	CIDM_AU_2019_793	Typhimurium	19	1	0	0	0	129	78	4885892	399533	52.19	213063	81064	2065	3063	912
SAMN14861527	JABTFA000000000	CIDM_AU_2019_794	Typhimurium	19	1	0	0	0	138	86	4879245	530399	52.2	147374	67136	2065	3063	912
SAMN14861528	JABOCV000000000	CIDM_AU_2019_795	TyphimuriumI 4,[5],12:i:-	34	1	0	0	0	136	86	4979752	738658	52.06	187053	68392	2065	3063	912
SAMN14861529	JABOCU000000000	CIDM_AU_2019_796	Typhimurium	19	1	0.484262	0	1.0989	115	77	4879896	538016	52.17	178390	75608	2065	3063	912
SAMN14861530	JABOCT000000000	CIDM_AU_2019_797	Typhimurium	19	1	0	0	0	156	90	5078171	431111	51.96	149662	60442	2065	3063	912
SAMN14861531	JABOCS000000000	CIDM_AU_2019_798	Typhimurium	19	1	0.484262	0	1.0989	169	77	4867464	449821	52.19	178508	74146	2065	3063	912
SAMN14861532	JABOCR000000000	CIDM_AU_2019_799	Typhimurium	19	1	0.484262	0	1.0989	144	85	4900969	538602	52.18	118717	74149	2065	3063	912
SAMN14861533	JABPWT000000000	CIDM_AU_2019_800	Typhimurium	19	1	0	0	0	162	80	4884547	538491	52.19	141539	74358	2065	3063	912
SAMN14861534	JABPWS000000000	CIDM_AU_2019_801	Typhimurium	19	1	0.484262	0	1.0989	152	82	4877900	449463	52.18	131662	73987	2065	3063	912
SAMN14861535	JABPWR000000000	CIDM_AU_2019_802	Typhimurium	19	1	0.484262	0	1.0989	119	78	4870321	538590	52.19	149600	75608	2065	3063	912
SAMN14861536	JABPWQ000000000	CIDM_AU_2019_803	Typhimurium	19	1	0.484262	0	1.0989	154	74	4874475	600713	52.19	169574	75608	2065	3063	912
SAMN14861537	JABPWP000000000	CIDM_AU_2019_804	Typhimurium	19	1	0.484262	0	1.0989	122	81	4908455	430647	52.15	149764	75608	2065	3063	912
SAMN14861538	JABPWO000000000	CIDM_AU_2019_805	Typhimurium	19	1	0	0	0	160	80	4887856	600627	52.19	168999	60411	2065	3063	912
SAMN14861539	JABPWN000000000	CIDM_AU_2019_806	Typhimurium	19	1	0.484262	0	1.0989	155	82	4966788	600098	52.18	169443	74149	2065	3063	912
SAMN14861540	JABPWM000000000	CIDM_AU_2019_807	Typhimurium	19	1	0.484262	0	1.0989	128	80	4878182	538465	52.17	162553	74120	2065	3063	912
SAMN14861541	JABPWL000000000	CIDM_AU_2019_808	Typhimurium	19	1	0.484262	0	1.0989	83	76	4896018	534032	52.18	149675	74149	2065	3063	912
SAMN14861542	JABPWK000000000	CIDM_AU_2019_809	TyphimuriumI 4,[5],12:i:-	34	1	0	0	0	111	105	5081637	628572	52.14	166297	67693	2065	3063	912
SAMN14861543	JABPWJ000000000	CIDM_AU_2019_810	Typhimurium	19	1	0.484262	0	1.0989	119	80	4875354	600621	52.17	149675	74149	2065	3063	912
SAMN14861544	JABPWI000000000	CIDM_AU_2019_811	Typhimurium	19	1	0.484262	0	1.0989	100	76	4877873	600447	52.17	178574	81544	2065	3063	912
SAMN14861545	JABPWH000000000	CIDM_AU_2019_812	Typhimurium	19	1	0.484262	0	1.0989	69	80	4879871	600098	52.17	178508	75608	2065	3063	912
SAMN14861546	JABPWG000000000	CIDM_AU_2019_813	Typhimurium	19	1	0	0	0	33	75	4880776	449691	52.19	178746	75606	2065	3063	912
SAMN14861547	JABPWF000000000	CIDM_AU_2019_814	Typhimurium	19	1	0.484262	0	1.0989	106	79	4899976	600097	52.17	131700	74120	2065	3063	912
SAMN14861548	JABPWE000000000	CIDM_AU_2019_815	Typhimurium	19	1	0.484262	0	1.0989	125	84	4877205	531281	52.17	149675	74120	2065	3063	912
SAMN14861549	JABPWD000000000	CIDM_AU_2019_816	Typhimurium	19	1	0.484262	0	1.0989	92	81	4879148	401625	52.18	178400	74149	2065	3063	912
SAMN14861550	JABPWC000000000	CIDM_AU_2019_817	Typhimurium	19	1	0	0	0	42	87	4895029	431216	52.16	175066	75610	2065	3063	912
SAMN14861551	JABPWB000000000	CIDM_AU_2019_818	Typhimurium	19	1	0.484262	0	1.0989	113	84	4879446	430647	52.17	164817	61831	2065	3063	912
SAMN14861552	JABPWA000000000	CIDM_AU_2019_819	Typhimurium	19	1	0	0	0	31	87	4957531	455848	52.14	149677	60276	2065	3063	912
SAMN14861553	JABPVZ000000000	CIDM_AU_2019_820	Typhimurium	19	1	0.484262	0	1.0989	44	83	4878707	538392	52.17	149675	62258	2065	3063	912
SAMN14861554	JABPVY000000000	CIDM_AU_2019_821	Typhimurium	19	1	0.484262	0	1.0989	97	80	4880493	600273	52.17	178518	75608	2065	3063	912
SAMN14861555	JABPVX000000000	CIDM_AU_2019_822	Typhimurium	19	1	0	0	0	97	86	4941129	480230	52.07	122155	74358	2065	3063	912
SAMN14861556	JABPVW000000000	CIDM_AU_2019_823	Typhimurium	19	1	0	0	0	31	95	4855853	322560	52.11	123457	55771	2065	3063	912
SAMN14861557	JABPVV000000000	CIDM_AU_2019_824	Typhimurium	19	1	0.484262	0	0	54	94	4935066	442098	52.18	117830	51629	2065	3063	912
SAMN14861558	JABPVU000000000	CIDM_AU_2019_825	Typhimurium	19	1	0	0	0	35	84	4886672	600125	52.19	149674	60211	2065	3063	912
SAMN14861559	JABPVT000000000	CIDM_AU_2019_826	Typhimurium	19	1	0	0	0	94	81	4884722	320761	52.19	149674	75606	2065	3063	912
SAMN14861560	JABPVS000000000	CIDM_AU_2019_827	Typhimurium	19	1	0	0	0	123	77	4757029	431248	52.15	175073	60300	2065	3063	912
SAMN14861561	JABPVR000000000	CIDM_AU_2019_828	Typhimurium	19	1	0	0.326584	0	108	83	4870675	430379	52.17	178377	65587	2065	3063	912
SAMN14861562	JABPVQ000000000	CIDM_AU_2019_829	Typhimurium	19	1	0	0.326584	0	39	85	4965156	537750	52.16	175002	73819	2065	3063	912
SAMN14861563	JABPVP000000000	CIDM_AU_2019_830	Typhimurium	19	1	0.484262	0	1.0989	57	84	4876598	600098	52.18	145960	52858	2065	3063	912
SAMN14861564	JABPVO000000000	CIDM_AU_2019_831	Typhimurium	19	1	0.484262	0	1.0989	62	87	4873485	445645	52.18	135256	62100	2065	3063	912
SAMN14861565	JABPVN000000000	CIDM_AU_2019_832	Typhimurium	19	1	0	0.326584	0	58	88	4933067	600698	52.16	149660	58714	2065	3063	912
SAMN14861566	JABPVM000000000	CIDM_AU_2019_833	Typhimurium	19	1	0.484262	0	1.0989	39	80	4869909	430647	52.19	169489	61896	2065	3063	912
SAMN14861567	JABPVL000000000	CIDM_AU_2019_834	Typhimurium	19	1	0.484262	0	1.0989	105	81	4875924	538465	52.17	178746	74120	2065	3063	912
SAMN14861568	JABPVK000000000	CIDM_AU_2019_835	Typhimurium	19	1	0	0	0	39	86	4887527	368359	52.19	149676	75605	2065	3063	912
SAMN14861569	JABPVJ000000000	CIDM_AU_2019_836	Typhimurium	19	1	0.484262	0	1.0989	36	79	4871381	538243	52.19	149675	74149	2065	3063	912
SAMN14861570	JABPVI000000000	CIDM_AU_2019_837	Typhimurium	19	1	0.484262	0	1.0989	107	79	4875767	449483	52.18	145972	74149	2065	3063	912
SAMN14861571	JABPVH000000000	CIDM_AU_2019_838	Typhimurium	19	1	0	0	0	108	87	4927286	538491	52.15	131629	75591	2065	3063	912
SAMN14861572	JABPVG000000000	CIDM_AU_2019_839	TyphimuriumI 4,[5],12:i:-	34	1	0	0	0	125	85	5144167	543492	51.88	198297	81626	2065	3063	912
SAMN14861573	JABPVF000000000	CIDM_AU_2019_840	Typhimurium	19	1	0	0	0	128	81	4887949	538632	52.19	121661	74319	2065	3063	912
SAMN14861574	JABPVE000000000	CIDM_AU_2019_841	Typhimurium	36	1	0	0	0	132	73	4752433	361380	52.08	123905	77747	2065	3063	912
SAMN14861575	JABPVD000000000	CIDM_AU_2019_842	Typhimurium	19	1	0.968523	0	0	104	79	4876905	445645	52.18	175006	81544	2065	3063	912
SAMN14861576	JABPVC000000000	CIDM_AU_2019_843	Typhimurium	19	1	0	0	0	91	85	4913179	600722	52.2	141139	67126	2065	3063	912
SAMN14861577	JABPVB000000000	CIDM_AU_2019_844	Typhimurium	19	1	0	0	0	104	82	4895354	600546	52.16	107274	60429	2065	3063	912
SAMN14861578	JABPVA000000000	CIDM_AU_2019_845	Typhimurium	19	1	0.484262	0	1.0989	93	77	4877727	600447	52.17	178259	74149	2065	3063	912
SAMN14861579	JABPUZ000000000	CIDM_AU_2019_846	Typhimurium	19	1	0.484262	0	1.0989	101	81	4875734	449820	52.18	149675	74149	2065	3063	912
SAMN14861580	JABPUY000000000	CIDM_AU_2019_847	Typhimurium	19	1	0.484262	0	1.0989	119	79	4870922	445645	52.18	198949	74149	2065	3063	912
SAMN14861581	JABPUX000000000	CIDM_AU_2019_848	Typhimurium	19	1	0.484262	0	1.0989	79	82	4877832	449150	52.17	178508	74120	2065	3063	912
SAMN14861582	JABPUW000000000	CIDM_AU_2019_849	Typhimurium	19	1	0.968523	0	0	91	76	4869540	600603	52.18	219167	75609	2065	3063	912
SAMN14861583	JABPUV000000000	CIDM_AU_2019_850	Typhimurium	19	1	0.484262	0	1.0989	89	83	4899873	449820	52.17	149600	60437	2065	3063	912
SAMN14861584	JABPUU000000000	CIDM_AU_2019_851	Typhimurium	19	1	0	0	0	105	86	4882825	537983	52.19	149675	54988	2065	3063	912
SAMN14861585	JABPUT000000000	CIDM_AU_2019_852	Typhimurium	19	1	0	0	0	87	86	4886935	425185	52.19	143386	74133	2065	3063	912
SAMN14861586	JABPUS000000000	CIDM_AU_2019_853	Typhimurium	19	1	0	0.326584	0	83	80	4994635	538643	52.09	175479	73882	2065	3063	912
SAMN14861587	JABPUR000000000	CIDM_AU_2019_854	Typhimurium	19	1	0.484262	0	1.0989	103	79	4906349	600178	52.15	152056	74120	2065	3063	912
SAMN14861588	JABPUQ000000000	CIDM_AU_2019_855	Typhimurium	19	1	0.484262	0	1.0989	102	81	4899582	430647	52.18	149600	74120	2065	3063	912
SAMN14861589	JABPUP000000000	CIDM_AU_2019_856	Typhimurium	19	1	0.484262	0	1.0989	126	78	4993865	538147	52.13	178508	75608	2065	3063	912
SAMN14861590	JABPUO000000000	CIDM_AU_2019_857	Typhimurium	19	1	0	0.326584	0	118	77	4911400	538748	52.13	178746	74276	2065	3063	912
SAMN14861591	JABPUN000000000	CIDM_AU_2019_858	Typhimurium	19	1	0.484262	0	1.0989	116	82	4877733	368378	52.18	149675	75608	2065	3063	912
SAMN14861592	JABPUM000000000	CIDM_AU_2019_859	Typhimurium	19	1	0.484262	0	1.0989	61	74	4876854	600447	52.17	198771	75608	2065	3063	912
SAMN14861593	JABPUL000000000	CIDM_AU_2019_860	TyphimuriumI 4,[5],12:i:-	34	1	0	0	0	86	84	4930729	667793	52.15	175014	74323	2065	3063	912
SAMN14861594	JABPUK000000000	CIDM_AU_2019_861	Typhimurium	19	1	0.484262	0	0	89	83	4879998	445516	52.19	149568	75606	2065	3063	912
SAMN14861595	JABPUJ000000000	CIDM_AU_2019_862	Typhimurium	19	1	0.484262	0	1.0989	89	79	4901147	600539	52.17	147368	74149	2065	3063	912
SAMN14861596	JABPUI000000000	CIDM_AU_2019_863	Typhimurium	19	1	0.484262	0	1.0989	175	81	4875467	538194	52.17	147368	74120	2065	3063	912
SAMN14861597	JABPUH000000000	CIDM_AU_2019_864	Typhimurium	19	1	0.484262	0	1.0989	219	79	4905257	538557	52.15	145994	74838	2065	3063	912
SAMN14861598	JABPUG000000000	CIDM_AU_2019_865	Typhimurium	19	1	0.968523	0	0	186	78	4871714	430646	52.19	147476	74354	2065	3063	912
SAMN14861599	JABPUF000000000	CIDM_AU_2019_866	Typhimurium	19	1	0.484262	0	1.0989	200	84	4904087	538068	52.15	149675	62094	2065	3063	912
SAMN14861600	JABPUE000000000	CIDM_AU_2019_867	Typhimurium	19	1	0.484262	0	1.0989	113	80	4877757	538465	52.16	142949	74120	2065	3063	912
SAMN14861601	JABPUD000000000	CIDM_AU_2019_868	Typhimurium	19	1	0	0	0	116	88	4887887	509224	52.19	172260	57443	2065	3063	912
SAMN14861602	JABPUC000000000	CIDM_AU_2019_869	Typhimurium	19	1	0.968523	0	0	121	81	4873886	401700	52.18	175006	81400	2065	3063	912
SAMN14861603	JABPUB000000000	CIDM_AU_2019_870	Typhimurium	19	1	0	0	0	119	85	4888511	538226	52.19	175043	60247	2065	3063	912
SAMN14861604	JABPUA000000000	CIDM_AU_2019_871	Typhimurium	19	1	0.484262	0	1.0989	78	80	4876989	449150	52.17	169544	74149	2065	3063	912
SAMN14861605	JABPTZ000000000	CIDM_AU_2019_872	Typhimurium	19	1	0.484262	0	1.0989	88	88	4972326	538463	52.12	149675	74149	2065	3063	912
SAMN14861606	JABPTY000000000	CIDM_AU_2019_873	Typhimurium	19	1	0.484262	0	1.0989	123	81	4876318	538728	52.17	178552	74120	2065	3063	912
SAMN14861607	JABPTX000000000	CIDM_AU_2019_874	Typhimurium	19	1	0.484262	0	1.0989	98	75	4878567	538285	52.18	178508	82295	2065	3063	912
SAMN14861608	JABPTW000000000	CIDM_AU_2019_875	TyphimuriumI 4,[5],12:i:-	34	1	0	0	0	105	83	4891696	431254	52.15	135227	75593	2065	3063	912
SAMN14861609	JABPTV000000000	CIDM_AU_2019_876	Typhimurium	19	1	0.484262	0	1.0989	107	78	4903860	368772	52.17	149675	77207	2065	3063	912
SAMN14861610	JABPTU000000000	CIDM_AU_2019_877	Typhimurium	19	1	0.484262	0	1.0989	102	78	4898300	538592	52.18	149675	74149	2065	3063	912
SAMN14861611	JABPTT000000000	CIDM_AU_2019_878	Typhimurium	19	1	0.484262	0	1.0989	93	106	5009111	368619	52.1	145964	60419	2065	3063	912
SAMN14861612	JABPTS000000000	CIDM_AU_2019_879	Typhimurium	19	1	0	0	0	109	60	4741730	527594	52.15	178677	92573	2065	3063	912
SAMN14861613	JABPTR000000000	CIDM_AU_2019_880	Typhimurium	19	1	0.484262	0	1.0989	93	79	4871972	538566	52.18	147368	73993	2065	3063	912
SAMN14861614	JABPTQ000000000	CIDM_AU_2019_881	Typhimurium	19	1	0	0	0	130	82	4894453	463717	52.18	163824	75606	2065	3063	912
SAMN14861615	JABPTP000000000	CIDM_AU_2019_882	Typhimurium	19	1	0.484262	0	1.0989	116	77	4911234	538440	52.15	178379	74030	2065	3063	912
SAMN14861616	JABPTO000000000	CIDM_AU_2019_883	Typhimurium	19	1	0.484262	0	1.0989	131	78	4878689	538488	52.18	178319	74220	2065	3063	912
SAMN14861617	JABPTN000000000	CIDM_AU_2019_884	Typhimurium	19	1	0	0	0	130	74	4888277	538563	52.19	178756	81551	2065	3063	912
SAMN14861618	JABPTM000000000	CIDM_AU_2019_885	Typhimurium	19	1	0.484262	0	1.0989	99	80	4879916	600447	52.15	178413	75606	2065	3063	912
SAMN14861619	JABPTL000000000	CIDM_AU_2019_886	Typhimurium	19	1	0.484262	0	1.0989	130	76	4879802	538210	52.17	178508	75608	2065	3063	912
SAMN14861620	JABPTK000000000	CIDM_AU_2019_887	Typhimurium	19	1	0	0	0	88	84	4959417	455848	52.14	149676	75609	2065	3063	912
SAMN14861621	JABPTJ000000000	CIDM_AU_2019_888	Typhimurium	19	1	0.484262	0	1.0989	101	85	4879234	538335	52.18	178326	74120	2065	3063	912
SAMN14861622	JABPTI000000000	CIDM_AU_2019_889	Typhimurium	19	1	0.484262	0	1.0989	114	98	4976360	496885	52.13	178377	74149	2065	3063	912
SAMN14861623	JABPTH000000000	CIDM_AU_2019_890	Typhimurium	19	1	0.484262	0	1.0989	101	78	4879148	449319	52.17	178508	75608	2065	3063	912
SAMN14861624	JABPTG000000000	CIDM_AU_2019_891	Typhimurium	19	1	0	0	0	88	79	4787630	451150	52.14	175057	85512	2065	3063	912
SAMN14861625	JABPTF000000000	CIDM_AU_2019_892	Typhimurium	19	1	0.484262	0	1.0989	83	75	4932250	432480	52.1	183981	74004	2065	3063	912
SAMN14861626	JABPTE000000000	CIDM_AU_2019_893	Typhimurium	19	1	0	0	0	110	87	4842417	266892	52.12	140492	69714	2065	3063	912
SAMN14861627	JABPTD000000000	CIDM_AU_2019_894	Typhimurium	19	1	0.484262	0	1.0989	90	75	4897279	534032	52.18	178518	74149	2065	3063	912
SAMN14861628	JABPTC000000000	CIDM_AU_2019_895	Typhimurium	19	1	0	0	0	104	82	4886318	399651	52.19	149726	75606	2065	3063	912
SAMN14861629	JABPTB000000000	CIDM_AU_2019_896	Typhimurium	19	1	0.484262	0	1.0989	139	83	4877623	449793	52.18	149675	75608	2065	3063	912
SAMN14861630	JABPTA000000000	CIDM_AU_2019_897	Typhimurium	19	1	0.484262	0	1.0989	116	77	4900634	449478	52.18	145964	75608	2065	3063	912
SAMN14861631	JABPSZ000000000	CIDM_AU_2019_898	Typhimurium	19	1	0.484262	0	1.0989	103	78	4901460	449730	52.17	178509	81544	2065	3063	912
SAMN14861632	JABPSY000000000	CIDM_AU_2019_899	Typhimurium	19	1	0.484262	0	1.0989	127	76	4898354	595653	52.18	149675	75608	2065	3063	912
SAMN14861633	JABPSX000000000	CIDM_AU_2019_900	Typhimurium	19	1	0.484262	0	1.0989	113	78	4898616	449820	52.18	149675	74120	2065	3063	912
SAMN14861634	JABPSW000000000	CIDM_AU_2019_901	Typhimurium	19	1	0.484262	0.326584	1.0989	179	81	4832686	322791	52.12	149675	74168	2065	3063	912
SAMN14861635	JABPSV000000000	CIDM_AU_2019_902	Typhimurium	19	1	0	0	0	118	82	4834152	370638	52.13	149650	75609	2065	3063	912
SAMN14861636	JABPSU000000000	CIDM_AU_2019_903	Typhimurium	19	1	0	0	0	98	79	4887467	600360	52.19	178723	60406	2065	3063	912
SAMN14861637	JABPST000000000	CIDM_AU_2019_904	Typhimurium	19	1	0.968523	0	0	71	79	4875313	383421	52.19	149672	75609	2065	3063	912
SAMN14861638	JABPSS000000000	CIDM_AU_2019_905	Typhimurium	19	1	0	0	0	49	93	4927040	538622	52.15	122644	58779	2065	3063	912
SAMN14861639	JABPSR000000000	CIDM_AU_2019_906	Typhimurium	19	1	0	0	0	97	72	4951108	329488	52.22	141360	90663	2065	3063	912
SAMN14861640	JABPSQ000000000	CIDM_AU_2019_907	Typhimurium	19	1	0.484262	0	1.0989	91	85	4879097	368667	52.17	131657	76531	2065	3063	912
SAMN14861641	JABPSP000000000	CIDM_AU_2019_908	Typhimurium	19	1	0.484262	0	1.0989	102	78	4898629	533749	52.18	178400	74120	2065	3063	912
SAMN14861642	JABPSO000000000	CIDM_AU_2019_909	Typhimurium	19	1	0.484262	0	1.0989	124	80	4881230	538275	52.17	178458	74120	2065	3063	912
SAMN14861643	JABPSN000000000	CIDM_AU_2019_910	Enteritidis	1925	2	6.2954	5.22534	10.989	83	52	4745847	450967	51.98	196503	122826	2065	3063	912
SAMN14861644	JABPSM000000000	CIDM_AU_2019_911	Typhimurium	19	1	0.484262	0	1.0989	75	79	4870205	396547	52.18	149675	75680	2065	3063	912
SAMN14861645	JABPSL000000000	CIDM_AU_2019_912	Typhimurium	19	1	0.484262	0	1.0989	100	77	4878261	538485	52.17	184302	61842	2065	3063	912
SAMN14861646	JABPSK000000000	CIDM_AU_2019_913	Typhimurium	19	1	0.484262	0	1.0989	133	80	4879589	600622	52.17	178639	74230	2065	3063	912
SAMN14861647	JABPSJ000000000	CIDM_AU_2019_914	Typhimurium	19	1	0.484262	0	1.0989	152	76	4898374	596188	52.18	178511	75608	2065	3063	912
SAMN14861648	JABPSI000000000	CIDM_AU_2019_915	Typhimurium	19	1	0	0	0	134	83	4888127	449801	52.2	178762	61935	2065	3063	912
SAMN14861649	JABPSH000000000	CIDM_AU_2019_916	Typhimurium	19	1	0	0	0	134	77	4886635	600650	52.19	175037	81551	2065	3063	912
SAMN14861650	JABPSG000000000	CIDM_AU_2019_917	Typhimurium	19	1	0	0	0	155	80	4886887	538576	52.19	124251	75606	2065	3063	912
SAMN14861651	JABPSF000000000	CIDM_AU_2019_918	Typhimurium	19	1	0	0	0	163	77	4880996	449450	52.19	178501	74280	2065	3063	912
SAMN14861652	JABPSE000000000	CIDM_AU_2019_919	Typhimurium	19	1	0	0	0	150	77	4886584	538431	52.19	149674	81551	2065	3063	912
SAMN14861653	JABPSD000000000	CIDM_AU_2019_920	Typhimurium	19	1	0	0	0	179	80	4889550	600627	52.19	178746	82295	2065	3063	912
SAMN14861654	JABPSC000000000	CIDM_AU_2019_921	Typhimurium	19	1	0.484262	0	1.0989	176	77	4899161	533996	52.18	149675	75608	2065	3063	912
SAMN14861655	JABPSB000000000	CIDM_AU_2019_922	Typhimurium	19	1	0.484262	0	1.0989	94	77	4881602	538667	52.18	149675	75608	2065	3063	912
SAMN14861656	JABPSA000000000	CIDM_AU_2019_923	TyphimuriumI 4,[5],12:i:-	34	1	0.484262	0	0	123	90	4965472	627489	52.16	182112	68392	2065	3063	912
SAMN14861657	JABPRZ000000000	CIDM_AU_2019_924	TyphimuriumI 4,[5],12:i:-	34	1	0	0	0	134	91	5143540	738833	51.88	175015	74284	2065	3063	912
SAMN14861658	JABPRY000000000	CIDM_AU_2019_925	Typhimurium	19	1	0.484262	0	1.0989	146	88	5001159	600621	52.14	149675	60467	2065	3063	912
SAMN14861659	JABPRX000000000	CIDM_AU_2019_926	TyphimuriumI 4,[5],12:i:-	34	1	0	0	0	168	84	4903428	628656	52.17	182176	81626	2065	3063	912
SAMN14861660	JABPRW000000000	CIDM_AU_2019_927	TyphimuriumI 4,[5],12:i:-	34	1	0	0	0	157	86	4933343	304558	52.16	175020	68392	2065	3063	912
SAMN14861661	JABPRV000000000	CIDM_AU_2019_928	Typhimurium	19	1	0.484262	0	1.0989	165	79	4879358	538486	52.17	152056	75636	2065	3063	912
SAMN14861662	JABPRU000000000	CIDM_AU_2019_929	Typhimurium	19	1	0	0	0	170	83	4889970	449542	52.19	149676	75605	2065	3063	912
SAMN14861663	JABPRT000000000	CIDM_AU_2019_930	Typhimurium	19	1	0	0	0	164	81	4986139	449693	52.17	178821	75610	2065	3063	912
SAMN14861664	JABPRS000000000	CIDM_AU_2019_931	Typhimurium	19	1	0	0	0	167	81	4833672	361136	52.13	149650	74319	2065	3063	912
SAMN14861665	JABPRR000000000	CIDM_AU_2019_932	Typhimurium	19	1	0.484262	0	1.0989	240	75	4878480	600621	52.18	178508	74220	2065	3063	912
SAMN14861666	JABPRQ000000000	CIDM_AU_2019_933	Typhimurium	19	1	0	0	0	147	78	4831582	371160	52.13	123782	74358	2065	3063	912
SAMN14861667	JABPRP000000000	CIDM_AU_2019_934	TyphimuriumI 4,[5],12:i:-	34	1	0	0	0	137	86	4933023	509283	52.15	165912	75609	2065	3063	912
SAMN14861668	JABPRO000000000	CIDM_AU_2019_935	Typhimurium	19	1	0.484262	0	1.0989	160	79	4907786	531372	52.17	178508	74119	2065	3063	912
SAMN14861669	JABPRN000000000	CIDM_AU_2019_936	Typhimurium	19	1	0.484262	0	1.0989	131	80	4879166	600621	52.17	169538	75608	2065	3063	912
SAMN14861670	JABPRM000000000	CIDM_AU_2019_937	Typhimurium	19	1	0.484262	0	1.0989	146	75	4879196	538334	52.18	178629	81544	2065	3063	912
SAMN14861671	JABPRL000000000	CIDM_AU_2019_938	Typhimurium	19	1	0.484262	0	1.0989	135	78	4909048	600713	52.15	178746	74211	2065	3063	912
SAMN14861672	JABPRK000000000	CIDM_AU_2019_939	Typhimurium	19	1	0	0	0	134	84	4881684	538326	52.19	175043	75606	2065	3063	912
SAMN14861673	JABPRJ000000000	CIDM_AU_2019_940	Typhimurium	19	1	0	0	0	121	81	4850906	445465	52.22	170466	74334	2065	3063	912
SAMN14861674	JABPRI000000000	CIDM_AU_2019_941	Typhimurium	19	1	0.484262	0	1.0989	122	81	4879407	538465	52.18	178746	75608	2065	3063	912
SAMN14861675	JABPRH000000000	CIDM_AU_2019_942	Typhimurium	19	1	0	0	0	137	89	4918143	324854	52.1	122157	56132	2065	3063	912
SAMN14861676	JABPRG000000000	CIDM_AU_2019_943	Typhimurium	19	1	0.484262	0	1.0989	92	79	4994253	449695	52.14	149675	74120	2065	3063	912
SAMN14861677	JABPRF000000000	CIDM_AU_2019_944	Typhimurium	19	1	0.484262	0	1.0989	36	80	4899776	449820	52.17	149675	74149	2065	3063	912
SAMN14861678	JABPRE000000000	CIDM_AU_2019_945	Typhimurium	19	1	0.484262	0	1.0989	50	86	4876083	445507	52.18	130059	62111	2065	3063	912
SAMN14861679	JABPRD000000000	CIDM_AU_2019_946	Typhimurium	19	1	0.484262	0	1.0989	60	75	4898979	449436	52.17	178518	74120	2065	3063	912
SAMN14861680	JABPRC000000000	CIDM_AU_2019_947	Typhimurium	19	1	0.484262	0	1.0989	105	80	4981471	538488	52.18	178390	74149	2065	3063	912
SAMN14861681	JABPRB000000000	CIDM_AU_2019_948	Typhimurium	19	1	0.484262	0	1.0989	81	77	4909074	324863	52.15	145994	75608	2065	3063	912
SAMN14861682	JABPRA000000000	CIDM_AU_2019_949	Typhimurium	19	1	0.484262	0	1.0989	31	84	4878436	600272	52.18	169401	74120	2065	3063	912
SAMN14861683	JABPQZ000000000	CIDM_AU_2019_950	Typhimurium	19	1	0	0	0	87	89	4901471	361967	52	123606	69479	2065	3063	912
SAMN14861684	JABPQY000000000	CIDM_AU_2019_951	Typhimurium	19	1	0	0	0	91	88	4923876	445320	52.2	178393	55988	2065	3063	912
SAMN14861685	JABPQX000000000	CIDM_AU_2019_952	Typhimurium	19	1	0.484262	0	1.0989	42	83	4880355	538397	52.17	178508	75608	2065	3063	912
SAMN14861686	JABPQW000000000	CIDM_AU_2019_953	Typhimurium	19	1	0.484262	0	1.0989	136	81	4878231	538355	52.17	149675	74149	2065	3063	912
SAMN14861687	JABPQV000000000	CIDM_AU_2019_954	IV 43:z4,z23:-	237	4	51.3317	46.0483	81.3187	113	101	4568964	225947	51.65	112202	63869	2065	3063	912
SAMN14861688	JABPQU000000000	CIDM_AU_2019_955	Typhimurium	19	1	0	0	0	116	82	4887371	600475	52.19	149674	58524	2065	3063	912
SAMN14861689	JABPQT000000000	CIDM_AU_2019_956	Typhimurium	19	1	0.484262	0	1.0989	135	79	4873919	430647	52.31	178531	75608	2065	3063	912
SAMN14861690	JABPQS000000000	CIDM_AU_2019_957	Typhimurium	19	1	0.484262	0	1.0989	37	78	4865387	600539	52.18	178389	75608	2065	3063	912
SAMN14861691	JABPQR000000000	CIDM_AU_2019_958	Typhimurium	19	1	0.484262	0	1.0989	117	79	4907538	430647	52.14	149675	74119	2065	3063	912
SAMN14861692	JABPQQ000000000	CIDM_AU_2019_959	Typhimurium	19	1	0.484262	0	1.0989	126	76	4895506	449436	52.18	149675	77560	2065	3063	912
SAMN14861693	JABPQP000000000	CIDM_AU_2019_960	Typhimurium	19	1	0	0.326584	0	49	73	4869972	600698	52.17	178746	76138	2065	3063	912
SAMN14861694	JABPQO000000000	CIDM_AU_2019_961	Typhimurium	19	1	0.484262	0	1.0989	133	86	4870651	449438	52.17	131706	60451	2065	3063	912
SAMN14861695	JABPQN000000000	CIDM_AU_2019_962	Typhimurium	19	1	0	0.326584	0	120	70	4955231	600698	52.12	219415	82295	2065	3063	912
SAMN14861696	JABPQM000000000	CIDM_AU_2019_963	Typhimurium	19	1	0.484262	0	1.0989	137	76	4874504	538330	52.17	178390	75608	2065	3063	912
SAMN14861697	JABPQL000000000	CIDM_AU_2019_964	Typhimurium	19	1	0.484262	0	1.0989	52	79	4873713	368378	52.17	149675	71107	2065	3063	912
SAMN14861698	JABPQK000000000	CIDM_AU_2019_965	Typhimurium	19	1	0.484262	0	1.0989	138	80	4878565	449820	52.17	149675	62082	2065	3063	912
SAMN14861699	JABPQJ000000000	CIDM_AU_2019_966	Typhimurium	19	1	0.484262	0	1.0989	129	81	4871617	537976	52.17	145960	74120	2065	3063	912
SAMN14861700	JABPQI000000000	CIDM_AU_2019_967	Typhimurium	19	1	0.484262	0	1.0989	123	80	4878369	538474	52.18	149675	75608	2065	3063	912
SAMN14861701	JABPQH000000000	CIDM_AU_2019_968	I 4,[5],12:b:-|Schleissheim	4959	2	9.20097	4.24559	4.3956	93	65	4743487	372750	52.08	103705	77261	2065	3063	912
SAMN14861702	JABPQG000000000	CIDM_AU_2019_969	Typhimurium	19	1	0.484262	0	1.0989	93	75	4877209	538426	52.17	178508	81544	2065	3063	912
SAMN14861703	JABPQF000000000	CIDM_AU_2019_970	Typhimurium	19	1	0	0	0	90	79	4887724	449421	52.2	178762	60277	2065	3063	912
SAMN14861704	JABPQE000000000	CIDM_AU_2019_971	Typhimurium	19	1	0.484262	0	1.0989	92	83	4874436	445200	52.19	149600	74120	2065	3063	912
SAMN14861705	JABPQD000000000	CIDM_AU_2019_972	Typhimurium	19	1	0	0	0	92	85	4838421	361365	52.12	133439	74030	2065	3063	912
SAMN14861706	JABPQC000000000	CIDM_AU_2019_973	Typhimurium	19	1	0	0	0	110	78	4889354	538292	52.19	178517	75606	2065	3063	912
SAMN14861707	JABPQB000000000	CIDM_AU_2019_974	Typhimurium	19	1	0.484262	0	1.0989	109	76	4899811	449455	52.17	149675	74149	2065	3063	912
SAMN14861708	JABPQA000000000	CIDM_AU_2019_975	Typhimurium	19	1	0.484262	0	1.0989	128	77	4874290	538656	52.17	178508	74149	2065	3063	912
SAMN14861709	JABPPZ000000000	CIDM_AU_2019_976	Typhimurium	-	1	0.484262	0	1.0989	116	77	4909372	538417	52.15	178508	75608	2065	3063	912
SAMN14861710	JABPPY000000000	CIDM_AU_2019_977	Typhimurium	19	1	0.484262	0	1.0989	105	81	4878207	538842	52.18	149684	74078	2065	3063	912
SAMN14861711	JABPPX000000000	CIDM_AU_2019_978	Typhimurium	19	1	0	0	0	72	79	4887244	538260	52.2	200047	61830	2065	3063	912
SAMN14861712	JABPPW000000000	CIDM_AU_2019_979	TyphimuriumI 4,[5],12:i:-	34	1	0.484262	0	0	100	88	4935739	430795	52.15	218627	68392	2065	3063	912
SAMN14861713	JABPPV000000000	CIDM_AU_2019_980	Typhimurium	19	1	0	0	0	88	84	4840667	260445	52.13	149650	74301	2065	3063	912
SAMN14861714	JABPPU000000000	CIDM_AU_2019_981	Typhimurium	19	1	0	0	0	122	82	4887891	538181	52.19	169060	75606	2065	3063	912
SAMN14861715	JABPPT000000000	CIDM_AU_2019_982	Typhimurium	19	1	0	0	0	107	84	4830006	371160	52.13	122157	69714	2065	3063	912
SAMN14861716	JABPPS000000000	CIDM_AU_2019_983	Typhimurium	19	1	0.484262	0	1.0989	90	78	4901651	430647	52.18	149675	74149	2065	3063	912
SAMN14861717	JABPPR000000000	CIDM_AU_2019_984	Typhimurium	19	1	0.484262	0	1.0989	137	79	4894740	449820	52.18	149675	74149	2065	3063	912
SAMN14861718	JABPPQ000000000	CIDM_AU_2019_985	Typhimurium	19	1	0.484262	0	0	126	80	4914866	600722	52.12	175005	74358	2065	3063	912
SAMN14861719	JABPPP000000000	CIDM_AU_2019_986	Typhimurium	19	1	0.484262	0	0	106	81	4915838	600722	52.12	178377	75606	2065	3063	912
SAMN14861720	JABPPO000000000	CIDM_AU_2019_987	Typhimurium	19	1	0.484262	0	1.0989	92	75	4877363	538485	52.18	178518	81544	2065	3063	912
SAMN14861721	JABPPN000000000	CIDM_AU_2019_988	Typhimurium	19	1	0.484262	0	1.0989	82	78	4880277	600446	52.19	175479	75608	2065	3063	912
SAMN14861722	JABPPM000000000	CIDM_AU_2019_989	Typhimurium	19	1	0.484262	0	1.0989	82	78	4876032	538436	52.18	178518	74120	2065	3063	912
SAMN14861723	JABPPL000000000	CIDM_AU_2019_990	TyphimuriumI 4,[5],12:i:-	34	1	0	0	0	145	95	5203625	628607	51.77	182112	74323	2065	3063	912
SAMN14861724	JABPPK000000000	CIDM_AU_2019_991	Typhimurium	19	1	0.484262	0	1.0989	132	80	4899218	538566	52.18	118718	74120	2065	3063	912
SAMN14861725	JABPPJ000000000	CIDM_AU_2019_992	Typhimurium	19	1	0	0	0	120	87	4839206	361135	52.13	123622	69715	2065	3063	912
SAMN14861726	JABPPI000000000	CIDM_AU_2019_993	Typhimurium	19	1	0.484262	0	1.0989	88	79	4974031	538497	52.12	178518	75608	2065	3063	912
SAMN14861727	JABPPH000000000	CIDM_AU_2019_994	Typhimurium	19	1	0.484262	0	1.0989	116	76	4876791	600621	52.18	220016	75608	2065	3063	912
SAMN14861728	JABPPG000000000	CIDM_AU_2019_995	Typhimurium	19	1	0.484262	0	1.0989	99	76	4868829	538609	52.19	149675	75608	2065	3063	912
SAMN14861729	JABPPF000000000	CIDM_AU_2019_996	Typhimurium	19	1	0.484262	0	1.0989	129	78	4898845	449685	52.18	178746	74274	2065	3063	912
SAMN14861730	JABPPE000000000	CIDM_AU_2019_997	Typhimurium	19	1	0	0	0	105	83	4888160	368359	52.19	131629	75606	2065	3063	912
SAMN14861731	JABPPD000000000	CIDM_AU_2019_998	TyphimuriumI 4,[5],12:i:-	34	1	0	0	0	94	89	4932231	627942	52.16	182111	61038	2065	3063	912
SAMN14861732	JABPPC000000000	CIDM_AU_2019_999	Typhimurium	-	1	0.484262	0	1.0989	76	80	4907148	600620	52.14	178508	74041	2065	3063	912
SAMN14861801	JABPPB000000000	CIDM_AU_2019_1000	Typhimurium	19	1	0.484262	0	1.0989	101	84	4901867	449820	52.17	146024	62098	2065	3063	912
SAMN14861802	JABPPA000000000	CIDM_AU_2019_1001	Typhimurium	19	1	0.484262	0	1.0989	124	80	4902151	537523	52.18	178628	74120	2065	3063	912
SAMN14861803	JABPOZ000000000	CIDM_AU_2019_1002	Typhimurium	19	1	0	0	0	98	60	4742445	513931	52.15	172206	97466	2065	3063	912
SAMN14861804	JABPOY000000000	CIDM_AU_2019_1003	TyphimuriumI 4,[5],12:i:-	34	1	0	0	0	98	89	4934287	628599	52.15	149675	74083	2065	3063	912
SAMN14861805	JABPOX000000000	CIDM_AU_2019_1004	Typhimurium	19	1	0.484262	0	1.0989	62	83	4991385	537975	52.21	149675	63615	2065	3063	912
SAMN14861806	JABPOW000000000	CIDM_AU_2019_1005	Typhimurium	19	1	0.484262	0	1.0989	75	75	4899981	600272	52.17	146012	81472	2065	3063	912
SAMN14861807	JABPOV000000000	CIDM_AU_2019_1006	Typhimurium	19	1	0.484262	0	1.0989	67	78	4877062	538473	52.18	178400	75608	2065	3063	912
SAMN14861808	JABPOU000000000	CIDM_AU_2019_1007	Typhimurium	19	1	0	0	0	113	83	4887700	538466	52.19	149674	60410	2065	3063	912
SAMN14861809	JABPOT000000000	CIDM_AU_2019_1008	TyphimuriumI 4,[5],12:i:-	34	1	0	0	0	117	80	4925901	628110	52.16	165904	77555	2065	3063	912
SAMN14861810	JABPOS000000000	CIDM_AU_2019_1009	Typhimurium	19	1	0.484262	0	1.0989	136	79	4907735	538346	52.17	149675	81544	2065	3063	912
SAMN14861811	JABPOR000000000	CIDM_AU_2019_1010	Typhimurium	19	1	0.484262	0	1.0989	76	78	4907231	538833	52.16	169472	75605	2065	3063	912
SAMN14861812	JABPOQ000000000	CIDM_AU_2019_1011	Typhimurium	19	1	0.484262	0	1.0989	98	78	4878008	600446	52.18	178506	74120	2065	3063	912
SAMN14861813	JABPOP000000000	CIDM_AU_2019_1012	TyphimuriumI 4,[5],12:i:-	34	1	0	0	0	70	108	5064588	399626	52.02	149675	68392	2065	3063	912
SAMN14861814	JABPOO000000000	CIDM_AU_2019_1013	Typhimurium	19	1	0	0	0	119	82	4887218	531379	52.19	143563	75605	2065	3063	912
SAMN14861815	JABPON000000000	CIDM_AU_2019_1014	Typhimurium	19	1	0.484262	0	1.0989	107	80	4987422	538557	52.22	149675	74120	2065	3063	912
SAMN14861816	JABPOM000000000	CIDM_AU_2019_1015	Typhimurium	19	1	0.484262	0	1.0989	100	81	5039577	600098	52.09	149675	74120	2065	3063	912
SAMN14861817	JABPOL000000000	CIDM_AU_2019_1016	Typhimurium	19	1	0	0	0	108	69	4838926	407140	52.08	178746	75610	2065	3063	912
SAMN14861818	JABPOK000000000	CIDM_AU_2019_1017	Typhimurium	19	1	0.968523	0	0	107	76	4875505	538912	52.18	163591	74149	2065	3063	912
SAMN14861819	JABPOJ000000000	CIDM_AU_2019_1018	Typhimurium	19	1	0.484262	0	1.0989	79	80	4879910	449820	52.18	178508	74149	2065	3063	912
SAMN14861820	JABPOI000000000	CIDM_AU_2019_1019	Typhimurium	19	1	0.484262	0	1.0989	75	85	4971270	449067	52.11	149675	61924	2065	3063	912
SAMN14861821	JABPOH000000000	CIDM_AU_2019_1020	Typhimurium	19	1	0.484262	0	1.0989	79	80	4878378	445363	52.16	178508	74199	2065	3063	912
SAMN14861822	JABPOG000000000	CIDM_AU_2019_1021	Typhimurium	19	1	0.484262	0	1.0989	86	82	4878468	538485	52.17	141494	74120	2065	3063	912
SAMN14861823	JABPOF000000000	CIDM_AU_2019_1022	Typhimurium	19	1	0	0	0	72	82	4889865	449548	52.19	178469	75606	2065	3063	912
SAMN14861824	JABPOE000000000	CIDM_AU_2019_1023	Typhimurium	19	1	0.484262	0	1.0989	92	86	4878158	449732	52.17	149675	65348	2065	3063	912
SAMN14861825	JABPOD000000000	CIDM_AU_2019_1024	Typhimurium	19	1	0	0	0	70	89	4893515	538350	52.19	149651	61888	2065	3063	912
SAMN14861826	JABPOC000000000	CIDM_AU_2019_1025	Typhimurium	19	1	0.484262	0	1.0989	71	80	4935469	324864	52.15	149675	69374	2065	3063	912
SAMN14861827	JABPOB000000000	CIDM_AU_2019_1026	Typhimurium	19	1	0.484262	0	1.0989	81	84	4870571	600097	52.19	203646	74146	2065	3063	912
SAMN14861828	JABPOA000000000	CIDM_AU_2019_1027	Typhimurium	19	1	0.484262	0	1.0989	71	76	4870969	600539	52.18	178390	74146	2065	3063	912
SAMN14861829	JABPNZ000000000	CIDM_AU_2019_1028	Typhimurium	19	1	0.484262	0	1.0989	54	80	4878812	600354	52.18	178390	74149	2065	3063	912
SAMN14861830	JABPNY000000000	CIDM_AU_2019_1029	Typhimurium	19	1	0.484262	0	1.0989	83	72	4965289	538659	52.13	178489	75966	2065	3063	912
SAMN14861831	JABPNX000000000	CIDM_AU_2019_1030	Typhimurium	19	1	0.484262	0	1.0989	83	85	4878956	538360	52.19	149675	74149	2065	3063	912
SAMN14861832	JABPNW000000000	CIDM_AU_2019_1031	Typhimurium	19	1	0.484262	0	1.0989	75	88	5075096	599992	52.03	149675	73984	2065	3063	912
SAMN14861833	JABPNV000000000	CIDM_AU_2019_1032	Typhimurium	19	1	0.484262	0	1.0989	76	84	4879074	496535	52.18	178317	74104	2065	3063	912
SAMN14861834	JABPNU000000000	CIDM_AU_2019_1033	Typhimurium	19	1	0.484262	0	1.0989	135	77	4902065	600540	52.18	178638	81544	2065	3063	912
SAMN14861835	JABPNT000000000	CIDM_AU_2019_1034	Typhimurium	19	1	0.484262	0	1.0989	132	77	4906346	430647	52.15	165001	74149	2065	3063	912
SAMN14861836	JABPNS000000000	CIDM_AU_2019_1035	Typhimurium	19	1	0.484262	0	1.0989	59	103	4865879	280727	52.17	97435	51760	2065	3063	912
SAMN14861837	JABPNR000000000	CIDM_AU_2019_1036	Typhimurium	19	1	0.484262	0	1.0989	68	82	4876135	538498	52.18	149675	74120	2065	3063	912
SAMN14861838	JABPNQ000000000	CIDM_AU_2019_1037	Typhimurium	19	1	0.484262	0	1.0989	145	74	4901175	449695	52.17	149675	75608	2065	3063	912
SAMN14861839	JABPNP000000000	CIDM_AU_2019_1038	Typhimurium	19	1	0.484262	0	1.0989	78	79	4877067	445504	52.18	150854	74149	2065	3063	912
SAMN14861840	JABPNO000000000	CIDM_AU_2019_1039	Typhimurium	19	1	0	0	0	92	78	4887042	538571	52.19	178746	75605	2065	3063	912
SAMN14861841	JABPNN000000000	CIDM_AU_2019_1040	Typhimurium	19	1	0.484262	0	1.0989	112	74	4895383	533986	52.17	178508	75608	2065	3063	912
SAMN14861842	JABPNM000000000	CIDM_AU_2019_1041	Typhimurium	19	1	0	0	0	103	87	4888171	538865	52.19	149675	54940	2065	3063	912
SAMN14861843	JABPNL000000000	CIDM_AU_2019_1042	Typhimurium	19	1	0	0	0	104	79	4885547	401296	52.19	150863	81040	2065	3063	912
SAMN14861844	JABPNK000000000	CIDM_AU_2019_1043	Typhimurium	19	1	0	0	0	130	101	4929755	324391	52.09	110596	57507	2065	3063	912
SAMN14861845	JABPNJ000000000	CIDM_AU_2019_1044	Typhimurium	19	1	0.484262	0	1.0989	103	77	4902045	449695	52.17	169430	74149	2065	3063	912
SAMN14861846	JABPNI000000000	CIDM_AU_2019_1045	Typhimurium	19	1	0.484262	0	1.0989	101	78	4898039	538558	52.18	175479	74120	2065	3063	912
SAMN14861847	JABPNH000000000	CIDM_AU_2019_1046	Typhimurium	19	1	0	0	0	75	87	4887045	368845	52.19	149676	60194	2065	3063	912
SAMN14861848	JABPNG000000000	CIDM_AU_2019_1047	Typhimurium	19	1	0.484262	0	1.0989	42	79	4879922	600621	52.18	149675	60435	2065	3063	912
SAMN14861849	JABPNF000000000	CIDM_AU_2019_1048	Typhimurium	19	1	0.484262	0	1.0989	104	81	4870916	538265	52.18	149707	60429	2065	3063	912
SAMN14861850	JABPNE000000000	CIDM_AU_2019_1049	Typhimurium	19	1	0.484262	0.326584	1.0989	91	84	4878393	531176	52.17	149701	74120	2065	3063	912
SAMN14861851	JABPND000000000	CIDM_AU_2019_1050	Typhimurium	19	1	0.484262	0	1.0989	82	78	4902766	449695	52.18	149675	81544	2065	3063	912
SAMN14861852	JABPNC000000000	CIDM_AU_2019_1051	TyphimuriumI 4,[5],12:i:-	34	1	0	0	0	121	98	4966089	321228	52.16	149675	68392	2065	3063	912
SAMN14861853	JABPNB000000000	CIDM_AU_2019_1052	Typhimurium	19	1	0	0	0	72	84	4987128	738821	52.16	201940	75610	2065	3063	912
SAMN14861854	JABPNA000000000	CIDM_AU_2019_1053	Typhimurium	19	1	0	0	0	93	68	4844060	622676	52.2	178821	76406	2065	3063	912
SAMN14861855	JABPMZ000000000	CIDM_AU_2019_1054	TyphimuriumI 4,[5],12:i:-	34	1	0	0	0	111	79	4928202	431607	52.16	187002	75609	2065	3063	912
SAMN14861856	JABPMY000000000	CIDM_AU_2019_1055	TyphimuriumI 4,[5],12:i:-	34	1	0	0	0	92	79	4927157	628578	52.16	220164	74131	2065	3063	912
SAMN14861857	JABPMX000000000	CIDM_AU_2019_1056	Typhimurium	19	1	0.484262	0	1.0989	78	80	4873789	368378	52.18	149675	74148	2065	3063	912
SAMN14861858	JABPMW000000000	CIDM_AU_2019_1057	Typhimurium	19	1	0.484262	0	1.0989	87	87	4873308	401276	52.17	149675	74120	2065	3063	912
SAMN14861859	JABPMV000000000	CIDM_AU_2019_1058	Typhimurium	19	1	0.484262	0	1.0989	79	77	4905568	330915	52.15	149675	75608	2065	3063	912
SAMN14861860	JABPMU000000000	CIDM_AU_2019_1059	Typhimurium	19	1	0.484262	0	1.0989	97	77	4904552	600096	52.15	149675	75982	2065	3063	912
SAMN14861861	JABPMT000000000	CIDM_AU_2019_1060	Typhimurium	19	1	0.484262	0	1.0989	158	82	4897195	445537	52.18	149675	75608	2065	3063	912
SAMN14861862	JABPMS000000000	CIDM_AU_2019_1061	TyphimuriumI 4,[5],12:i:-	34	1	0	0	0	72	110	5083298	738309	52.14	149675	67693	2065	3063	912
SAMN14861863	JABPMR000000000	CIDM_AU_2019_1062	Typhimurium	19	1	0	0	0	125	85	4986261	628385	52.16	201932	74334	2065	3063	912
SAMN14861864	JABPMQ000000000	CIDM_AU_2019_1063	Typhimurium	19	1	0	0	0	133	82	4889326	368600	52.19	149676	75605	2065	3063	912
SAMN14861865	JABPMP000000000	CIDM_AU_2019_1064	Typhimurium	19	1	0.484262	0	1.0989	139	83	4871682	538185	52.19	149675	62076	2065	3063	912
SAMN14861866	JABPMO000000000	CIDM_AU_2019_1065	Typhimurium	19	1	0.484262	0	1.0989	132	82	4902359	600620	52.18	178508	75608	2065	3063	912
SAMN14861867	JABPMN000000000	CIDM_AU_2019_1066	Typhimurium	19	1	0.484262	0	1.0989	52	82	4878055	440465	52.17	145960	75608	2065	3063	912
SAMN14861868	JABPMM000000000	CIDM_AU_2019_1067	Typhimurium	19	1	0	0.653168	0	52	79	4909551	382854	52.13	131716	60422	2065	3063	912
SAMN14861869	JABPML000000000	CIDM_AU_2019_1068	TyphimuriumI 4,[5],12:i:-	34	1	0.484262	0	0	139	92	4968388	345700	52.16	149777	61038	2065	3063	912
SAMN14861870	JABPMK000000000	CIDM_AU_2019_1069	Typhimurium	19	1	0.484262	0	1.0989	175	79	4907796	538556	52.15	149675	62250	2065	3063	912
SAMN14861871	JABPMJ000000000	CIDM_AU_2019_1070	TyphimuriumI 4,[5],12:i:-	34	1	0.484262	0	0	139	104	5200744	739049	51.86	193710	74323	2065	3063	912
SAMN14861872	JABPMI000000000	CIDM_AU_2019_1071	Typhimurium	19	1	0.484262	0	1.0989	154	85	4876682	508615	52.17	106312	60427	2065	3063	912
SAMN14861873	JABPMH000000000	CIDM_AU_2019_1072	Typhimurium	19	1	0.484262	0	1.0989	106	81	4876578	509104	52.17	149675	78119	2065	3063	912
SAMN14861874	JABPMG000000000	CIDM_AU_2019_1073	Typhimurium	19	1	0	0	0	119	86	4889481	359459	52.19	147369	60398	2065	3063	912
SAMN14861875	JABPMF000000000	CIDM_AU_2019_1074	Typhimurium	19	1	0.484262	0	1.0989	75	82	4909829	324434	52.15	145994	75608	2065	3063	912
SAMN14861876	JABPME000000000	CIDM_AU_2019_1075	Typhimurium	19	1	0.484262	0	1.0989	89	77	4877509	538465	52.17	178400	75608	2065	3063	912
SAMN14861877	JABPMD000000000	CIDM_AU_2019_1076	Typhimurium	19	1	0.484262	0	0	139	77	4933110	538558	52.17	149675	73987	2065	3063	912
SAMN14861878	JABPMC000000000	CIDM_AU_2019_1077	TyphimuriumI 4,[5],12:i:-	34	1	0	0	0	107	91	4983051	496141	52.06	175021	64611	2065	3063	912
SAMN14861879	JABPMB000000000	CIDM_AU_2019_1078	Typhimurium	19	1	0	0	0	102	89	4834322	260445	52.12	133439	74084	2065	3063	912
SAMN14861880	JABPMA000000000	CIDM_AU_2019_1079	Typhimurium	-	1	0.484262	0	1.0989	93	79	4905950	538557	52.15	163650	74120	2065	3063	912
SAMN14861881	JABPLZ000000000	CIDM_AU_2019_1080	Typhimurium	19	1	0.484262	0	1.0989	117	79	4871346	430672	52.18	178400	74120	2065	3063	912
SAMN14861882	JABPLY000000000	CIDM_AU_2019_1081	Typhimurium	19	1	0.484262	0	1.0989	126	77	4876589	538465	52.17	169460	75608	2065	3063	912
SAMN14861883	JABPLX000000000	CIDM_AU_2019_1082	Typhimurium	19	1	0.484262	0	1.0989	105	76	4875234	538425	52.18	170233	73569	2065	3063	912
SAMN14861884	JABPLW000000000	CIDM_AU_2019_1083	TyphimuriumI 4,[5],12:i:-	34	1	0	0	0	129	82	4926262	738357	52.16	175020	74323	2065	3063	912
SAMN14861885	JABPLV000000000	CIDM_AU_2019_1084	TyphimuriumI 4,[5],12:i:-	34	1	0	0	0	106	98	5075471	497965	52.09	149675	65081	2065	3063	912
SAMN14861886	JABPLU000000000	CIDM_AU_2019_1085	Typhimurium	19	1	0.484262	0	1.0989	79	76	4878254	600447	52.18	219166	75608	2065	3063	912
SAMN14861887	JABPLT000000000	CIDM_AU_2019_1086	Typhimurium	19	1	0.484262	0	0	102	80	4915603	449457	52.12	149568	77021	2065	3063	912
SAMN14861888	JABPLS000000000	CIDM_AU_2019_1087	Typhimurium	19	1	0.484262	0	1.0989	117	75	4878639	538474	52.18	149675	77100	2065	3063	912
SAMN14861889	JABPLR000000000	CIDM_AU_2019_1088	Typhimurium	19	1	0	0	0	100	85	4888670	538564	52.19	127138	60292	2065	3063	912
SAMN14861890	JABPLQ000000000	CIDM_AU_2019_1089	Typhimurium	19	1	0	0	0	71	87	4887867	368359	52.19	129703	75605	2065	3063	912
SAMN14861891	JABPLP000000000	CIDM_AU_2019_1090	Typhimurium	-	1	0.484262	0	1.0989	92	81	4904779	321213	52.15	146000	74120	2065	3063	912
SAMN14861892	JABPLO000000000	CIDM_AU_2019_1091	Typhimurium	19	1	0.484262	0	1.0989	99	75	4966478	538465	52.14	149675	81931	2065	3063	912
SAMN14861893	JABPLN000000000	CIDM_AU_2019_1092	Typhimurium	19	1	0.484262	0	1.0989	140	79	4897599	596188	52.18	169405	74120	2065	3063	912
SAMN14861894	JABPLM000000000	CIDM_AU_2019_1093	Typhimurium	-	1	0.484262	0	1.0989	92	76	4906257	538565	52.15	169482	75608	2065	3063	912
SAMN14861895	JABPLL000000000	CIDM_AU_2019_1094	Typhimurium	19	1	0.484262	0	1.0989	146	85	4878307	538016	52.18	178560	64962	2065	3063	912
SAMN14861896	JABPLK000000000	CIDM_AU_2019_1095	TyphimuriumI 4,[5],12:i:-	34	1	0.484262	0	0	139	87	4963369	628489	52.15	218704	75609	2065	3063	912
SAMN14861897	JABPLJ000000000	CIDM_AU_2019_1096	Typhimurium	19	1	0	0	0	126	79	4883255	368600	52.19	149674	74133	2065	3063	912
SAMN14861898	JABPLI000000000	CIDM_AU_2019_1097	Typhimurium	19	1	0.484262	0	1.0989	137	80	5024869	538579	52.03	178508	74120	2065	3063	912
SAMN14861899	JABPLH000000000	CIDM_AU_2019_1098	Typhimurium	19	1	0	0	0	92	81	4881772	368360	52.19	150024	74319	2065	3063	912
SAMN14861900	JABPLG000000000	CIDM_AU_2019_1099	Typhimurium	19	1	0.484262	0	1.0989	115	83	4874675	600272	52.18	149675	60427	2065	3063	912
SAMN14861901	JABPLF000000000	CIDM_AU_2019_1100	Typhimurium	19	1	0	0	0	140	84	4886023	445626	52.19	175007	74241	2065	3063	912
SAMN14861902	JABPLE000000000	CIDM_AU_2019_1101	Typhimurium	19	1	0	0	0	112	77	4941011	430755	52.11	212981	81400	2065	3063	912
SAMN14861903	JABPLD000000000	CIDM_AU_2019_1102	TyphimuriumI 4,[5],12:i:-	34	1	0	0.326584	0	117	107	5145082	628337	51.86	135227	61210	2065	3063	912
SAMN14861904	JABPLC000000000	CIDM_AU_2019_1103	Typhimurium	19	1	0	0	0	143	82	4887130	449448	52.19	150872	61912	2065	3063	912
SAMN14861905	JABPLB000000000	CIDM_AU_2019_1104	Typhimurium	19	1	0.484262	0	1.0989	113	77	4895566	449483	52.18	178388	78025	2065	3063	912
SAMN14861906	JABPLA000000000	CIDM_AU_2019_1105	Typhimurium	19	1	0.484262	0	1.0989	105	75	4894174	533450	52.18	147476	74590	2065	3063	912
SAMN14861907	JABPKZ000000000	CIDM_AU_2019_1106	Typhimurium	19	1	0	0	0	111	84	4888101	430937	52.19	124251	60227	2065	3063	912
SAMN14861908	JABPKY000000000	CIDM_AU_2019_1107	Typhimurium	19	1	0	0	0	46	91	4930373	430603	52.15	124251	74475	2065	3063	912
SAMN14861909	JABPKX000000000	CIDM_AU_2019_1108	Typhimurium	19	1	0	0	0	118	87	5036162	538423	52.12	131752	67670	2065	3063	912
SAMN14861910	JABPKW000000000	CIDM_AU_2019_1109	Typhimurium	19	1	0.484262	0	1.0989	124	75	4896514	596095	52.18	149675	75608	2065	3063	912
SAMN14861911	JABPKV000000000	CIDM_AU_2019_1110	Typhimurium	19	1	0.484262	0	1.0989	107	77	4894854	368378	52.18	146012	74472	2065	3063	912
SAMN14861912	JABPKU000000000	CIDM_AU_2019_1111	Typhimurium	-	1	0.484262	0	1.0989	131	81	4907810	341772	52.14	146006	60436	2065	3063	912
SAMN14861913	JABPKT000000000	CIDM_AU_2019_1112	Typhimurium	19	1	0.484262	0	1.0989	44	87	4906981	430647	52.15	102019	56057	2065	3063	912
SAMN14861914	JABPKS000000000	CIDM_AU_2019_1113	Typhimurium	19	1	0.484262	0	1.0989	92	76	4906610	324664	52.15	145994	74149	2065	3063	912
SAMN14861915	JABPKR000000000	CIDM_AU_2019_1114	TyphimuriumI 4,[5],12:i:-	34	1	0.484262	0	0	107	86	4963165	508152	52.16	165788	75609	2065	3063	912
SAMN14861916	JABPKQ000000000	CIDM_AU_2019_1115	Typhimurium	19	1	0.484262	0	1.0989	53	78	4937678	538464	52.14	145976	74149	2065	3063	912
SAMN14861917	JABPKP000000000	CIDM_AU_2019_1116	Typhimurium	19	1	0.484262	0	1.0989	108	77	4900660	538576	52.16	178756	74120	2065	3063	912
SAMN14861918	JABPKO000000000	CIDM_AU_2019_1117	Typhimurium	19	1	0	0	0	119	83	5013457	449811	52.16	149663	75610	2065	3063	912
SAMN14861919	JABPKN000000000	CIDM_AU_2019_1118	TyphimuriumI 4,[5],12:i:-	34	1	0.484262	0	0	60	88	4961285	399663	52.16	152133	74044	2065	3063	912
SAMN14861920	JABPKM000000000	CIDM_AU_2019_1119	Typhimurium	19	1	0	0	0	78	81	4885154	449247	52.19	149731	60159	2065	3063	912
SAMN14861921	JABPKL000000000	CIDM_AU_2019_1120	Typhimurium	19	1	0	0	0	100	76	4887439	449565	52.19	198958	81551	2065	3063	912
SAMN14861922	JABPKK000000000	CIDM_AU_2019_1121	Typhimurium	19	1	0.484262	0	1.0989	85	74	4907761	383358	52.15	178508	82295	2065	3063	912
SAMN14861923	JABPKJ000000000	CIDM_AU_2019_1122	Typhimurium	19	1	0	0	0	113	84	4884287	538448	52.19	175048	74280	2065	3063	912
SAMN14861924	JABPKI000000000	CIDM_AU_2019_1123	Typhimurium	19	1	0.484262	0	1.0989	114	73	4901582	600539	52.17	178400	82295	2065	3063	912
SAMN14861925	JABPKH000000000	CIDM_AU_2019_1124	Typhimurium	19	1	0.484262	0	0	89	79	4934758	538155	52.17	160304	68374	2065	3063	912
SAMN14861926	JABPKG000000000	CIDM_AU_2019_1125	TyphimuriumI 4,[5],12:i:-	34	1	0	0	0	61	89	4992827	667687	52.03	149675	65080	2065	3063	912
SAMN14861927	JABPKF000000000	CIDM_AU_2019_1126	TyphimuriumI 4,[5],12:i:-	34	1	0.484262	0	0	87	91	4962259	327501	52.14	149675	61142	2065	3063	912
SAMN14861928	JABPKE000000000	CIDM_AU_2019_1127	Typhimurium	-	1	0.484262	0	1.0989	124	83	4910144	430631	52.15	178756	74120	2065	3063	912
SAMN14861929	JABPKD000000000	CIDM_AU_2019_1128	Typhimurium	19	1	0	0	0	101	84	4832035	324391	52.13	123638	55970	2065	3063	912
SAMN14861930	JABPKC000000000	CIDM_AU_2019_1129	Typhimurium	19	1	0	0	0	80	86	4834240	361336	52.13	123457	69713	2065	3063	912
SAMN14861931	JABPKB000000000	CIDM_AU_2019_1130	Typhimurium	19	1	0	0	0	129	82	4889206	449686	52.19	178432	62261	2065	3063	912
SAMN14861932	JABPKA000000000	CIDM_AU_2019_1131	Typhimurium	19	1	0	0	0	99	83	4889767	368689	52.19	149676	75605	2065	3063	912
SAMN14861933	JABPJZ000000000	CIDM_AU_2019_1132	Typhimurium	19	1	0	0	0	79	81	4887871	445459	52.19	149676	62103	2065	3063	912
SAMN14861934	JABPJY000000000	CIDM_AU_2019_1133	Typhimurium	19	1	0.484262	0	1.0989	97	78	4875363	538363	52.18	178625	74149	2065	3063	912
SAMN14861935	JABPJX000000000	CIDM_AU_2019_1134	Typhimurium	19	1	0	0	0	90	82	4888382	509424	52.19	124251	74358	2065	3063	912
SAMN14861936	JABPJW000000000	CIDM_AU_2019_1135	Typhimurium	19	1	0	0	0	102	83	4887096	538074	52.19	147709	61084	2065	3063	912
SAMN14861937	JABPJV000000000	CIDM_AU_2019_1136	Typhimurium	19	1	0.484262	0	1.0989	127	78	4904355	538436	52.16	178746	75608	2065	3063	912
SAMN14861938	JABPJU000000000	CIDM_AU_2019_1137	TyphimuriumI 4,[5],12:i:-	34	1	0	0	0	88	94	5143180	463231	51.88	165454	68392	2065	3063	912
SAMN14861939	JABPJT000000000	CIDM_AU_2019_1138	Typhimurium	19	1	0	0.326584	0	94	88	4886150	368359	52.19	121660	55543	2065	3063	912
SAMN14861940	JABPJS000000000	CIDM_AU_2019_1139	Typhimurium	-	1	0.484262	0	1.0989	70	75	4908314	600539	52.14	178390	74149	2065	3063	912
SAMN14861941	JABPJR000000000	CIDM_AU_2019_1140	Typhimurium	19	1	0.484262	0	1.0989	36	79	4875684	600098	52.18	178638	75608	2065	3063	912
SAMN14861942	JABPJQ000000000	CIDM_AU_2019_1141	Typhimurium	19	1	0	0	0	131	85	4887253	538271	52.19	149646	60408	2065	3063	912
SAMN14861943	JABPJP000000000	CIDM_AU_2019_1142	Typhimurium	19	1	0.484262	0	1.0989	74	74	4875813	600097	52.18	169399	81544	2065	3063	912
SAMN14861944	JABPJO000000000	CIDM_AU_2019_1143	Typhimurium	19	1	0.484262	0	1.0989	68	74	4878279	538465	52.18	178508	81544	2065	3063	912
SAMN14861945	JABPJN000000000	CIDM_AU_2019_1144	Typhimurium	19	1	0.484262	0	0	105	81	4935928	538916	52.17	160304	62441	2065	3063	912
SAMN14861946	JABPJM000000000	CIDM_AU_2019_1145	Typhimurium	19	1	0.484262	0	1.0989	105	77	4874600	538306	52.18	169483	74120	2065	3063	912
SAMN14861947	JABPJL000000000	CIDM_AU_2019_1146	Typhimurium	-	1	0.484262	0	1.0989	108	77	4907631	383516	52.14	178390	75608	2065	3063	912
SAMN14861948	JABPJK000000000	CIDM_AU_2019_1147	Typhimurium	19	1	0	0	0	117	78	4885580	449801	52.19	178452	75606	2065	3063	912
SAMN14861949	JABPJJ000000000	CIDM_AU_2019_1148	Typhimurium	19	1	0.484262	0	1.0989	91	79	4993575	430647	52.12	149675	75608	2065	3063	912
SAMN14861950	JABPJI000000000	CIDM_AU_2019_1149	Typhimurium	19	1	0.484262	0	1.0989	127	77	4905480	324864	52.15	147476	80751	2065	3063	912
SAMN14861951	JABPJH000000000	CIDM_AU_2019_1150	Typhimurium	19	1	0	0	0	80	81	4886723	538512	52.19	143531	74358	2065	3063	912
SAMN14861952	JABPJG000000000	CIDM_AU_2019_1151	Typhimurium	19	1	0.484262	0	1.0989	111	79	4909308	538643	52.14	145994	74149	2065	3063	912
SAMN14861953	JABPJF000000000	CIDM_AU_2019_1152	Typhimurium	19	1	0	0	0	150	75	4857678	628566	52.22	175554	81063	2065	3063	912
SAMN14861954	JABPJE000000000	CIDM_AU_2019_1153	Typhimurium	19	1	0	0	0	82	83	4887245	538572	52.19	143770	75605	2065	3063	912
SAMN14861955	JABPJD000000000	CIDM_AU_2019_1154	Typhimurium	19	1	0	0.326584	0	79	76	4874590	538454	52.16	178756	61787	2065	3063	912
SAMN14861956	JABPJC000000000	CIDM_AU_2019_1155	Typhimurium	19	1	0.484262	0	1.0989	54	80	4904508	495168	52.15	147304	74120	2065	3063	912
SAMN14861957	JABPJB000000000	CIDM_AU_2019_1156	Typhimurium	19	1	0.484262	0	1.0989	75	78	4910471	538260	52.17	178459	61913	2065	3063	912
SAMN14861958	JABPJA000000000	CIDM_AU_2019_1157	Typhimurium	-	1	0.484262	0	1.0989	104	79	4908534	600713	52.15	149675	74149	2065	3063	912
SAMN14861959	JABPIZ000000000	CIDM_AU_2019_1158	Typhimurium	19	1	0.484262	0	1.0989	106	91	4979513	340495	52.1	149600	60414	2065	3063	912
SAMN14861960	JABPIY000000000	CIDM_AU_2019_1159	Typhimurium	19	1	0.484262	0	1.0989	59	81	4872197	538465	52.18	149675	74120	2065	3063	912
SAMN14861961	JABPIX000000000	CIDM_AU_2019_1160	Typhimurium	19	1	0.484262	0	1.0989	59	83	4903607	432156	52.17	131689	71500	2065	3063	912
SAMN14861962	JABPIW000000000	CIDM_AU_2019_1161	Typhimurium	19	1	0.484262	0	1.0989	95	75	4869965	600713	52.19	149675	81400	2065	3063	912
SAMN14861963	JABPIV000000000	CIDM_AU_2019_1162	Typhimurium	19	1	0.484262	0	1.0989	103	79	4878852	538656	52.17	178746	74149	2065	3063	912
SAMN14861964	JABPIU000000000	CIDM_AU_2019_1163	Typhimurium	19	1	0	0	0	86	71	4757607	370640	52.16	197370	75610	2065	3063	912
SAMN14861965	JABPIT000000000	CIDM_AU_2019_1164	Typhimurium	19	1	0	0	0	101	95	4994884	538266	52.12	108350	54940	2065	3063	912
SAMN14861966	JABPIS000000000	CIDM_AU_2019_1165	Typhimurium	-	1	0.484262	0	1.0989	94	78	4905746	382947	52.15	178638	74149	2065	3063	912
SAMN14861967	JABPIR000000000	CIDM_AU_2019_1166	Typhimurium	19	1	0.484262	0	1.0989	97	82	4937307	538473	52.03	178259	74120	2065	3063	912
SAMN14861968	JABPIQ000000000	CIDM_AU_2019_1167	Typhimurium	19	1	0.484262	0	1.0989	68	78	4873158	449565	52.17	178508	74120	2065	3063	912
SAMN14861969	JABPIP000000000	CIDM_AU_2019_1168	Typhimurium	19	1	0.484262	0	1.0989	109	80	4873289	538309	52.17	149674	74120	2065	3063	912
SAMN14861970	JABPIO000000000	CIDM_AU_2019_1169	TyphimuriumI 4,[5],12:i:-	34	1	0	0	0	92	103	4939343	777354	52.06	149675	75609	2065	3063	912
SAMN14861971	JABPIN000000000	CIDM_AU_2019_1170	Typhimurium	19	1	0.484262	0	1.0989	112	81	4907679	324864	52.15	149716	74120	2065	3063	912
SAMN14861972	JABPIM000000000	CIDM_AU_2019_1171	Typhimurium	19	1	0.484262	0	1.0989	67	77	4878230	600098	52.18	198784	75608	2065	3063	912
SAMN14861973	JABPIL000000000	CIDM_AU_2019_1172	Typhimurium	19	1	0.484262	0	1.0989	117	86	4886663	538436	52.16	178390	75256	2065	3063	912
SAMN14861974	JABPIK000000000	CIDM_AU_2019_1173	Typhimurium	19	1	0.484262	0	1.0989	127	71	4900574	600713	52.17	178508	82295	2065	3063	912
SAMN14861975	JABPIJ000000000	CIDM_AU_2019_1174	Typhimurium	19	1	0.484262	0	1.0989	79	78	4879046	600342	52.18	178523	75608	2065	3063	912
SAMN14861976	JABPII000000000	CIDM_AU_2019_1175	Typhimurium	19	1	0	0	0	91	91	4857867	359397	52.11	110387	56133	2065	3063	912
SAMN14861977	JABPIH000000000	CIDM_AU_2019_1176	Typhimurium	19	1	0	0	0	111	78	4891782	389340	52.18	170513	74379	2065	3063	912
SAMN14861978	JABPIG000000000	CIDM_AU_2019_1177	Typhimurium	19	1	0.484262	0	1.0989	116	79	4876332	449809	52.18	149675	74149	2065	3063	912
SAMN14861979	JABPIF000000000	CIDM_AU_2019_1178	Typhimurium	19	1	0.484262	0	1.0989	123	79	4878400	449685	52.18	178531	75608	2065	3063	912
SAMN14861980	JABPIE000000000	CIDM_AU_2019_1179	Typhimurium	19	1	0.484262	0	1.0989	127	77	4869290	449810	52.19	178508	62076	2065	3063	912
SAMN14861981	JABPID000000000	CIDM_AU_2019_1180	Typhimurium	-	1	0.484262	0	1.0989	99	79	4905889	324434	52.14	149675	74149	2065	3063	912
SAMN14861982	JABPIC000000000	CIDM_AU_2019_1181	Typhimurium	19	1	0.484262	0	1.0989	78	80	4877309	538664	52.18	149675	74120	2065	3063	912
SAMN14861983	JABPIB000000000	CIDM_AU_2019_1182	Typhimurium	19	1	0.484262	0	1.0989	129	131	5176301	324864	51.96	145386	50199	2065	3063	912
SAMN14861984	JABPIA000000000	CIDM_AU_2019_1183	Typhimurium	19	1	0.484262	0	1.0989	115	69	4862703	597683	52.19	149600	82295	2065	1448	912
SAMN14861985	JABPHZ000000000	CIDM_AU_2019_1184	Typhimurium	19	1	0	0	0	103	78	4886044	538363	52.19	149676	78014	2065	3063	912
SAMN14861986	JABPHY000000000	CIDM_AU_2019_1185	Typhimurium	19	1	0	0	0	99	77	4885622	538512	52.19	149568	77561	2065	3063	912
SAMN14861987	JABPHX000000000	CIDM_AU_2019_1186	Typhimurium	19	1	0	0	0	97	79	4884026	383671	52.19	149649	60257	2065	3063	912
SAMN14861988	JABPHW000000000	CIDM_AU_2019_1187	Typhimurium	19	1	0.484262	0	0	91	78	4883319	600722	52.19	178628	75606	2065	3063	912
SAMN14861989	JABPHV000000000	CIDM_AU_2019_1188	Typhimurium	19	1	0	0	0	122	88	4811052	361134	52.14	122157	69714	2065	3063	912
SAMN14861990	JABPHU000000000	CIDM_AU_2019_1189	Typhimurium	19	1	0.484262	0	1.0989	103	77	4877501	538465	52.18	178460	74149	2065	3063	912
SAMN14861991	JABPHT000000000	CIDM_AU_2019_1190	Typhimurium	19	1	0.484262	0	1.0989	99	73	4867141	598113	52.19	178390	81544	2065	1448	912
SAMN14861992	JABPHS000000000	CIDM_AU_2019_1191	Typhimurium	19	1	0.484262	0	1.0989	106	78	4872915	538439	52.18	149675	74120	2065	3063	912
SAMN14861993	JABPHR000000000	CIDM_AU_2019_1192	Typhimurium	19	1	0	0	0	81	82	4887064	600197	52.19	129519	75605	2065	3063	912
SAMN14861994	JABPHQ000000000	CIDM_AU_2019_1193	Typhimurium	19	1	0	0	0	115	82	4889221	538493	52.19	169422	74358	2065	3063	912
SAMN14861995	JABPHP000000000	CIDM_AU_2019_1194	Typhimurium	19	1	0.484262	0	1.0989	104	81	4909403	480224	52.15	149675	69467	2065	3063	912
SAMN14861996	JABPHO000000000	CIDM_AU_2019_1195	Typhimurium	19	1	0.484262	0	1.0989	88	79	4877615	538495	52.18	169599	74120	2065	3063	912
SAMN14861997	JABPHN000000000	CIDM_AU_2019_1196	Typhimurium	19	1	0	0	0	98	90	4855515	370986	52.11	120408	60289	2065	3063	912
SAMN14861998	JABPHM000000000	CIDM_AU_2019_1197	Typhimurium	19	1	0	0	0	86	84	4806248	324391	52.13	133439	69714	2065	3063	912
SAMN14861999	JABPHL000000000	CIDM_AU_2019_1198	Typhimurium	19	1	0.484262	0	1.0989	89	82	4907234	445418	52.17	149675	75575	2065	3063	912
SAMN14862000	JABPHK000000000	CIDM_AU_2019_1199	Typhimurium	19	1	0	0	0	67	83	4886880	600300	52.19	163772	60429	2065	3063	912
SAMN14862001	JABPHJ000000000	CIDM_AU_2019_1200	Typhimurium	19	1	0.484262	0	1.0989	98	76	4902635	538754	52.17	149675	81544	2065	3063	912
SAMN14862002	JABPHI000000000	CIDM_AU_2019_1201	Typhimurium	19	1	0	0	0	88	70	4799505	455896	52.17	125045	81572	2065	3063	912
SAMN14862003	JABPHH000000000	CIDM_AU_2019_1202	Typhimurium	19	1	0.484262	0	1.0989	79	79	4876529	538406	52.18	169390	61737	2065	3063	912
SAMN14862004	JABPHG000000000	CIDM_AU_2019_1203	Typhimurium	19	1	0.484262	0	1.0989	78	78	4877604	600621	52.18	149675	75608	2065	3063	912
SAMN14862005	JABPHF000000000	CIDM_AU_2019_1204	Typhimurium	19	1	0.484262	0	1.0989	152	83	4960809	449577	52.13	149675	75608	2065	3063	912
SAMN14862006	JABPHE000000000	CIDM_AU_2019_1205	TyphimuriumI 4,[5],12:i:-	34	1	0	0	0	120	88	5139284	628608	51.88	170465	75609	2065	3063	912
SAMN14862007	JABPHD000000000	CIDM_AU_2019_1206	Typhimurium	19	1	0.484262	0	1.0989	83	78	4878920	382911	52.18	173406	74149	2065	3063	912
SAMN14862008	JABPHC000000000	CIDM_AU_2019_1207	Typhimurium	19	1	0.484262	0	0	117	77	4934688	600716	52.17	160304	67333	2065	3063	912
SAMN14862009	JABPHB000000000	CIDM_AU_2019_1208	Typhimurium	19	1	0.484262	0	1.0989	81	79	4908657	324434	52.15	145994	75607	2065	3063	912
SAMN14862010	JABPHA000000000	CIDM_AU_2019_1209	Typhimurium	19	1	0	0.326584	0	141	74	4871888	600349	52.17	170084	75609	2065	3063	912
SAMN14862011	JABPGZ000000000	CIDM_AU_2019_1210	Typhimurium	19	1	0	0.326584	0	102	79	4869135	538175	52.17	175045	75609	2065	3063	912
SAMN14862012	JABPGY000000000	CIDM_AU_2019_1211	Typhimurium	19	1	0.484262	0	1.0989	71	80	4900770	600446	52.18	149600	74149	2065	3063	912
SAMN14862013	JABPGX000000000	CIDM_AU_2019_1212	Typhimurium	19	1	0.484262	0	1.0989	96	83	4877479	538533	52.18	131656	68675	2065	3063	912
SAMN14862014	JABPGW000000000	CIDM_AU_2019_1213	Typhimurium	19	1	0.484262	0	1.0989	69	82	4960283	600098	52.14	149675	61844	2065	3063	912
SAMN14862015	JABPGV000000000	CIDM_AU_2019_1214	Typhimurium	19	1	0.484262	0	1.0989	101	76	4873195	538660	52.18	149675	62108	2065	3063	912
SAMN14862016	JABPGU000000000	CIDM_AU_2019_1215	Typhimurium	19	1	0.484262	0	1.0989	110	78	4872030	538465	52.18	178746	75607	2065	3063	912
SAMN14862017	JABPGT000000000	CIDM_AU_2019_1216	Typhimurium	19	1	0	0	0	103	78	4885276	600474	52.19	168857	80887	2065	3063	912
SAMN14862018	JABPGS000000000	CIDM_AU_2019_1217	Typhimurium	19	1	0.484262	0	1.0989	89	78	4869189	538557	52.18	149600	73987	2065	3063	912
SAMN14862019	JABPGR000000000	CIDM_AU_2019_1218	Typhimurium	19	1	0	0	0	99	77	4886818	449021	52.19	198967	75605	2065	3063	912
SAMN14862020	JABPGQ000000000	CIDM_AU_2019_1219	Typhimurium	19	1	0.484262	0	1.0989	70	77	4873513	600539	52.18	149600	78119	2065	3063	912
SAMN14862021	JABPGP000000000	CIDM_AU_2019_1220	Typhimurium	19	1	0	0	0	136	80	4893694	600546	52.17	149675	77673	2065	3063	912
SAMN14862022	JABPGO000000000	CIDM_AU_2019_1221	Typhimurium	19	1	0	0	0	91	85	4885176	451150	52.09	158612	85512	2065	3063	912
SAMN14862023	JABPGN000000000	CIDM_AU_2019_1222	Typhimurium	19	1	0.484262	0	1.0989	104	76	4898394	449830	52.18	173668	81544	2065	3063	912
SAMN14862024	JABPGM000000000	CIDM_AU_2019_1223	Typhimurium	19	1	0	0	0	87	80	4887531	538286	52.19	178644	61847	2065	3063	912
SAMN14862025	JABPGL000000000	CIDM_AU_2019_1224	Typhimurium	19	1	0.484262	0	1.0989	90	77	4906128	326469	52.15	149675	74253	2065	3063	912
SAMN14862026	JABPGK000000000	CIDM_AU_2019_1225	Typhimurium	19	1	0.484262	0	1.0989	102	80	4903074	368711	52.18	149675	76809	2065	3063	912
SAMN14862027	JABPGJ000000000	CIDM_AU_2019_1226	Typhimurium	19	1	0.484262	0	1.0989	115	81	4995760	538548	52.12	178550	74120	2065	3063	912
SAMN14862028	JABPGI000000000	CIDM_AU_2019_1227	Typhimurium	19	1	0	0.326584	0	115	76	4873041	600698	52.17	178746	75609	2065	3063	912
SAMN14862029	JABPGH000000000	CIDM_AU_2019_1228	Typhimurium	19	1	0.484262	0	1.0989	110	76	4870954	538590	52.19	149600	73987	2065	3063	912
SAMN14862030	JABPGG000000000	CIDM_AU_2019_1229	Typhimurium	19	1	0.484262	0	1.0989	109	79	4986233	449820	52.14	169548	75608	2065	3063	912
SAMN14862031	JABPGF000000000	CIDM_AU_2019_1230	Typhimurium	19	1	0.484262	0	1.0989	83	75	4960395	536059	52.14	178628	74149	2065	1448	912
SAMN14862032	JABPGE000000000	CIDM_AU_2019_1231	TyphimuriumI 4,[5],12:i:-	34	1	0	0	0	106	87	5139402	345350	51.88	182111	81450	2065	3063	912
SAMN14862033	JABPGD000000000	CIDM_AU_2019_1232	Typhimurium	19	1	0.484262	0	1.0989	87	77	4901371	538566	52.18	178357	74149	2065	3063	912
SAMN14862034	JABPGC000000000	CIDM_AU_2019_1233	Typhimurium	19	1	0.484262	0.326584	1.0989	126	77	4873654	538484	52.18	149675	77750	2065	3063	912
SAMN14862035	JABPGB000000000	CIDM_AU_2019_1234	Typhimurium	19	1	0	0	0	131	80	4887524	600380	52.19	149676	81285	2065	3063	912
SAMN14862036	JABPGA000000000	CIDM_AU_2019_1235	Typhimurium	19	1	0.484262	0	1.0989	74	80	4986054	368708	52.13	149600	80953	2065	3063	912
SAMN14862037	JABPFZ000000000	CIDM_AU_2019_1236	Typhimurium	19	1	0	0	0	97	98	5064178	471769	52.06	131751	74424	2065	3063	912
SAMN14862038	JABPFY000000000	CIDM_AU_2019_1237	Typhimurium	19	1	0.484262	0	1.0989	36	80	4876878	600098	52.18	149675	74149	2065	3063	912
SAMN14862039	JABPFX000000000	CIDM_AU_2019_1238	Typhimurium	19	1	0.484262	0	1.0989	142	84	4874870	407858	52.18	130532	62075	2065	3063	912
SAMN14862040	JABPFW000000000	CIDM_AU_2019_1239	Typhimurium	19	1	0	0	0	143	79	4898177	628801	52.21	178821	81617	2065	3063	912
SAMN14862041	JABPFV000000000	CIDM_AU_2019_1240	Typhimurium	19	1	0.484262	0	1.0989	124	75	4812331	538371	52.13	149675	75608	2065	3063	912
SAMN14862042	JABPFU000000000	CIDM_AU_2019_1241	Typhimurium	19	1	0	0	0	140	78	4906164	449801	52.16	175007	82295	2065	3063	912
SAMN14862043	JABPFT000000000	CIDM_AU_2019_1242	Typhimurium	19	1	0	0	0	124	84	4889241	538583	52.19	178746	62261	2065	3063	912
SAMN14862044	JABPFS000000000	CIDM_AU_2019_1243	Typhimurium	19	1	0	0	0	102	85	4926821	368360	52.11	149674	75606	2065	3063	912
SAMN14862045	JABPFR000000000	CIDM_AU_2019_1244	Typhimurium	19	1	0.484262	0	1.0989	72	80	4896452	596014	52.18	149675	74120	2065	3063	912
SAMN14862046	JABPFQ000000000	CIDM_AU_2019_1245	Typhimurium	19	1	0	0.326584	0	124	77	4870978	538732	52.17	185162	76029	2065	3063	912
SAMN14862047	JABPFP000000000	CIDM_AU_2019_1246	Typhimurium	19	1	0.484262	0	1.0989	102	77	4865956	535883	52.19	149600	72721	2065	1448	912
SAMN14862048	JABPFO000000000	CIDM_AU_2019_1247	Typhimurium	19	1	0.484262	0	1.0989	36	80	4906480	538406	52.15	149675	74120	2065	3063	912
SAMN14862049	JABPFN000000000	CIDM_AU_2019_1248	Typhimurium	19	1	0.484262	0	1.0989	85	83	4908420	538467	52.15	149675	58843	2065	3063	912
SAMN14862050	JABPFM000000000	CIDM_AU_2019_1249	Typhimurium	-	1	0	0	0	91	77	4888885	600299	52.19	178644	75606	2065	3063	912
SAMN14862051	JABPFL000000000	CIDM_AU_2019_1250	Typhimurium	19	1	0	0	0	90	79	4979064	738797	52.11	170421	75610	2065	3063	912
SAMN14862052	JABPFK000000000	CIDM_AU_2019_1251	Typhimurium	19	1	0.484262	0	1.0989	109	76	4876945	538436	52.18	178508	75608	2065	3063	912
SAMN14862053	JABPFJ000000000	CIDM_AU_2019_1252	Typhimurium	19	1	0.484262	0	1.0989	114	77	4872806	387249	52.17	149675	75608	2065	3063	912
SAMN14862054	JABPFI000000000	CIDM_AU_2019_1253	Typhimurium	19	1	0	0	0	99	73	4883551	600648	52.19	178762	81551	2065	3063	912
SAMN14862055	JABPFH000000000	CIDM_AU_2019_1254	Typhimurium	19	1	0.484262	0	0	113	81	4917462	538368	52.12	168681	62261	2065	3063	912
SAMN14862056	JABPFG000000000	CIDM_AU_2019_1255	Typhimurium	19	1	0.484262	0	1.0989	114	73	4869117	538510	52.19	178746	74149	2065	3063	912
SAMN14862057	JABPFF000000000	CIDM_AU_2019_1256	Typhimurium	19	1	0	0	0	104	80	4888228	449801	52.2	168857	75606	2065	3063	912
SAMN14862058	JABPFE000000000	CIDM_AU_2019_1257	Typhimurium	19	1	0.484262	0	1.0989	108	74	4875479	600621	52.18	149675	75608	2065	3063	912
SAMN14862059	JABPFD000000000	CIDM_AU_2019_1258	Typhimurium	19	1	0.484262	0	1.0989	86	73	4869063	538338	52.19	149600	75608	2065	3063	912
SAMN14862060	JABPFC000000000	CIDM_AU_2019_1259	Typhimurium	19	1	0.484262	0	1.0989	115	80	4879746	538471	52.19	152056	74149	2065	3063	912
SAMN14862061	JABPFB000000000	CIDM_AU_2019_1260	Typhimurium	19	1	0.484262	0	1.0989	116	76	4906771	430647	52.15	178508	75608	2065	3063	912
SAMN14862062	JABPFA000000000	CIDM_AU_2019_1261	Typhimurium	19	1	0.484262	0	1.0989	110	74	4875999	600621	52.18	178417	81544	2065	3063	912
SAMN14862063	JABPEZ000000000	CIDM_AU_2019_1262	Typhimurium	19	1	0	0	0	59	77	4888043	449462	52.19	178259	75605	2065	3063	912
SAMN14862064	JABPEY000000000	CIDM_AU_2019_1263	Typhimurium	19	1	0	0	0	93	87	4899317	324873	52.2	147895	75608	2065	3063	912
SAMN14862065	JABPEX000000000	CIDM_AU_2019_1264	Typhimurium	19	1	0	0	0	110	79	4888363	449417	52.19	178275	81551	2065	3063	912
SAMN14862066	JABPEW000000000	CIDM_AU_2019_1265	TyphimuriumI 4,[5],12:i:-	34	1	0	0	0	102	93	5140768	628432	51.88	175015	74323	2065	3063	912
SAMN14862067	JABPEV000000000	CIDM_AU_2019_1266	Typhimurium	19	1	0.484262	0	1.0989	116	72	4897050	538669	52.17	178508	74120	2065	3063	912
SAMN14862068	JABPEU000000000	CIDM_AU_2019_1267	Typhimurium	19	1	0.484262	0	1.0989	100	78	4868854	370019	52.19	149675	74146	2065	3063	912
SAMN14862069	JABPET000000000	CIDM_AU_2019_1268	Typhimurium	19	1	0.484262	0	0	110	79	4952002	538466	52.13	169693	62441	2065	3063	912
SAMN14862070	JABPES000000000	CIDM_AU_2019_1269	Typhimurium	36	1	0	0	0	115	78	4959216	468595	51.92	134751	65493	2065	3063	912
SAMN14862071	JABPER000000000	CIDM_AU_2019_1270	Typhimurium	19	1	0	0	0	116	77	4888331	449676	52.19	144660	75605	2065	3063	912
SAMN14862072	JABPEQ000000000	CIDM_AU_2019_1271	Typhimurium	19	1	0	0	0	105	83	4889046	538563	52.19	141483	75605	2065	3063	912
SAMN14862073	JABPEP000000000	CIDM_AU_2019_1272	Typhimurium	19	1	0.484262	0	1.0989	110	83	4877701	538278	52.18	149675	74149	2065	3063	912
SAMN14862074	JABPEO000000000	CIDM_AU_2019_1273	Typhimurium	-	1	0.484262	0	1.0989	120	75	4954995	600190	52.15	178508	77750	2065	3063	912
SAMN14862075	JABPEN000000000	CIDM_AU_2019_1274	Typhimurium	19	1	0.484262	0	1.0989	145	78	4901841	538566	52.18	149675	61845	2065	3063	912
SAMN14862076	JABPEM000000000	CIDM_AU_2019_1275	Typhimurium	19	1	0	0	0	100	79	4886761	600648	52.19	169283	81400	2065	3063	912
SAMN14862077	JABPEL000000000	CIDM_AU_2019_1276	Typhimurium	19	1	0.484262	0	1.0989	128	82	4880011	600621	52.18	178508	74149	2065	3063	912
SAMN14862078	JABPEK000000000	CIDM_AU_2019_1277	Typhimurium	19	1	0	0	0	118	79	4881486	600722	52.19	149675	75606	2065	3063	912
SAMN14862079	JABPEJ000000000	CIDM_AU_2019_1278	Typhimurium	19	1	0.484262	0	1.0989	126	78	4898494	534044	52.18	149675	62260	2065	3063	912
SAMN14862080	JABPEI000000000	CIDM_AU_2019_1279	Typhimurium	19	1	0	0	0	108	82	4884399	445626	52.19	175043	75606	2065	3063	912
SAMN14862081	JABPEH000000000	CIDM_AU_2019_1280	Typhimurium	19	1	0.484262	0	1.0989	81	79	4872655	387249	52.17	149675	74149	2065	3063	912
SAMN14862082	JABPEG000000000	CIDM_AU_2019_1281	Typhimurium	19	1	0.484262	0	1.0989	109	81	4876986	538408	52.19	152055	61983	2065	3063	912
SAMN14862083	JABPEF000000000	CIDM_AU_2019_1282	Typhimurium	19	1	0.484262	0	1.0989	114	77	4906059	600620	52.15	178627	75608	2065	3063	912
SAMN14862084	JABPEE000000000	CIDM_AU_2019_1283	Typhimurium	19	1	0.484262	0	1.0989	109	82	4873002	600621	52.18	149674	75608	2065	3063	912
SAMN14862085	JABPED000000000	CIDM_AU_2019_1284	Typhimurium	19	1	0.484262	0	1.0989	88	79	4897603	600539	52.17	149600	74149	2065	3063	912
SAMN14862086	JABPEC000000000	CIDM_AU_2019_1285	Typhimurium	19	1	0.484262	0	1.0989	103	79	4872689	430646	52.18	178508	74120	2065	3063	912
SAMN14862087	JABPEB000000000	CIDM_AU_2019_1286	Typhimurium	19	1	0.484262	0	1.0989	112	76	4896963	533846	52.17	149675	74120	2065	3063	912
SAMN14862088	JABPEA000000000	CIDM_AU_2019_1287	Typhimurium	19	1	0	0	0	114	84	4887125	538491	52.19	131848	62077	2065	3063	912
SAMN14862089	JABPDZ000000000	CIDM_AU_2019_1288	Typhimurium	-	1	0.484262	0	1.0989	122	78	4868450	538557	52.18	178508	74120	2065	3063	912
SAMN14862090	JABPDY000000000	CIDM_AU_2019_1289	Typhimurium	19	1	0	0	0	102	82	4832765	324391	52.13	133439	74335	2065	3063	912
SAMN14862091	JABPDX000000000	CIDM_AU_2019_1290	Typhimurium	19	1	0	0	0	119	75	4871702	431482	52.16	178628	75610	2065	3063	912
SAMN14862092	JABPDW000000000	CIDM_AU_2019_1291	Typhimurium	19	1	0	0	0	98	71	4847689	449473	52.23	178334	75610	2065	3063	912
SAMN14862093	JABPDV000000000	CIDM_AU_2019_1292	Typhimurium	19	1	0.484262	0	1.0989	112	78	4873048	538473	52.18	149675	74120	2065	3063	912
SAMN14862094	JABPDU000000000	CIDM_AU_2019_1293	Typhimurium	19	1	0.484262	0	1.0989	107	80	4906115	538557	52.15	149675	74120	2065	3063	912
SAMN14862095	JABPDT000000000	CIDM_AU_2019_1294	Typhimurium	19	1	0	0	0	89	84	4820446	449430	52.15	122156	69714	2065	3063	912
SAMN14862096	JABPDS000000000	CIDM_AU_2019_1295	Typhimurium	19	1	0.484262	0	1.0989	115	78	4904923	430647	52.15	178400	75608	2065	3063	912
SAMN14862097	JABPDR000000000	CIDM_AU_2019_1296	Typhimurium	19	1	0.484262	0	1.0989	144	78	4904630	600178	52.15	201389	74220	2065	3063	912
SAMN14862098	JABPDQ000000000	CIDM_AU_2019_1297	Typhimurium	19	1	0	0	0	139	76	4884830	538001	52.19	149674	80887	2065	3063	912
SAMN14862099	JABPDP000000000	CIDM_AU_2019_1298	Typhimurium	19	1	0.484262	0	1.0989	126	78	4900475	538068	52.18	149675	74120	2065	3063	912
SAMN14862100	JABPDO000000000	CIDM_AU_2019_1299	Typhimurium	19	1	0	0	0	114	72	4873668	738751	52.16	175060	77242	2065	3063	912
SAMN14862101	JABPDN000000000	CIDM_AU_2019_1300	Typhimurium	19	1	0	0	0	107	79	4920362	383220	52.2	124252	74358	2065	3063	912
SAMN14862102	JABPDM000000000	CIDM_AU_2019_1301	Typhimurium	19	1	0.484262	0	1.0989	128	81	4878435	600621	52.18	169529	74149	2065	3063	912
SAMN14862103	JABPDL000000000	CIDM_AU_2019_1302	Typhimurium	19	1	0.484262	0	1.0989	106	80	4875701	600621	52.18	149675	75608	2065	3063	912
SAMN14862104	JABPDK000000000	CIDM_AU_2019_1303	Typhimurium	19	1	0	0	0	108	84	4888291	449567	52.19	149725	75606	2065	3063	912
SAMN14862105	JABPDJ000000000	CIDM_AU_2019_1304	Typhimurium	19	1	0	0	0	126	80	4886879	449438	52.19	175006	81551	2065	3063	912
SAMN14862106	JABPDI000000000	CIDM_AU_2019_1305	Typhimurium	19	1	0	0	0	110	85	4876185	455848	52.18	149676	60409	2065	3063	912
SAMN14862107	JABPDH000000000	CIDM_AU_2019_1306	Typhimurium	19	1	0	0	0	110	81	4888753	383352	52.19	149676	80561	2065	3063	912
SAMN14862108	JABPDG000000000	CIDM_AU_2019_1307	TyphimuriumI 4,[5],12:i:-	34	1	0	0	0	106	98	4964110	738684	52.15	148422	74323	2065	3063	912
SAMN14862109	JABPDF000000000	CIDM_AU_2019_1308	Typhimurium	19	1	0.484262	0	1.0989	101	75	4905482	430647	52.14	178400	77225	2065	3063	912
SAMN14862110	JABPDE000000000	CIDM_AU_2019_1309	Typhimurium	19	1	0	0	0	107	79	4888131	538767	52.19	178377	81551	2065	3063	912
SAMN14862111	JABPDD000000000	CIDM_AU_2019_1310	TyphimuriumI 4,[5],12:i:-	34	1	0	0	0	87	84	4923986	628599	52.15	182112	68392	2065	3063	912
SAMN14862112	JABPDC000000000	CIDM_AU_2019_1311	Typhimurium	19	1	0	0	0	99	84	4887618	538591	52.19	169152	60406	2065	3063	912
SAMN14862113	JABPDB000000000	CIDM_AU_2019_1312	Typhimurium	19	1	0	0	0	115	83	4888618	600206	52.19	175479	74221	2065	3063	912
SAMN14862114	JABPDA000000000	CIDM_AU_2019_1313	Typhimurium	-	1	0.484262	0	1.0989	106	80	4868399	538068	52.18	149675	74120	2065	3063	912
SAMN14862115	JABPCZ000000000	CIDM_AU_2019_1314	Typhimurium	19	1	0.484262	0	1.0989	103	83	4878784	600447	52.18	149675	73211	2065	3063	912
SAMN14862116	JABPCY000000000	CIDM_AU_2019_1315	Typhimurium	19	1	0.484262	0	1.0989	88	76	4904508	600190	52.14	149675	75608	2065	3063	912
SAMN14862117	JABPCX000000000	CIDM_AU_2019_1316	Typhimurium	19	1	0	0	0	99	83	4898100	667853	52.21	170840	60452	2065	3063	912
SAMN14862118	JABPCW000000000	CIDM_AU_2019_1317	TyphimuriumI 4,[5],12:i:-	34	1	0	0	0	116	93	5140344	555516	51.89	175021	68392	2065	3063	912
SAMN14862119	JABPCV000000000	CIDM_AU_2019_1318	Typhimurium	19	1	0.484262	0	1.0989	105	79	4877294	538596	52.17	178508	75608	2065	3063	912
SAMN14862120	JABPCU000000000	CIDM_AU_2019_1319	Typhimurium	19	1	0	0	0	114	79	4886660	600032	52.19	168905	75606	2065	3063	912
SAMN14862121	JABPCT000000000	CIDM_AU_2019_1320	TyphimuriumI 4,[5],12:i:-	34	1	0	0	0	125	92	5139727	628619	51.87	152878	74284	2065	3063	912
SAMN14862122	JABPCS000000000	CIDM_AU_2019_1321	Typhimurium	19	1	0.484262	0	1.0989	80	75	4902552	538616	52.15	149675	74120	2065	3063	912
SAMN14862123	JABPCR000000000	CIDM_AU_2019_1322	Typhimurium	19	1	0	0	0	92	79	4883928	486337	52.19	149676	80842	2065	3063	912
SAMN14862124	JABPCQ000000000	CIDM_AU_2019_1323	Typhimurium	-	1	0.484262	0	1.0989	134	75	4866675	455436	52.18	149675	78119	2065	3063	912
SAMN14862125	JABPCP000000000	CIDM_AU_2019_1324	Typhimurium	-	1	0.484262	0	1.0989	103	75	4870646	538361	52.19	178579	75608	2065	3063	912
SAMN14862126	JABPCO000000000	CIDM_AU_2019_1325	TyphimuriumI 4,[5],12:i:-	34	1	0	0.326584	0	98	108	5138300	628618	51.92	143369	61341	2065	3063	912
SAMN14862127	JABPCN000000000	CIDM_AU_2019_1326	TyphimuriumI 4,[5],12:i:-	34	1	0	0	0	105	97	5189904	445503	51.83	175015	68392	2065	3063	912
SAMN14862128	JABPCM000000000	CIDM_AU_2019_1327	Typhimurium	19	1	0.484262	0	1.0989	93	75	4877011	538440	52.18	178518	75608	2065	3063	912
SAMN14862129	JABPCL000000000	CIDM_AU_2019_1328	Typhimurium	19	1	0	0	0	120	85	4835065	370811	52.13	133439	69714	2065	3063	912
SAMN14862130	JABPCK000000000	CIDM_AU_2019_1329	Typhimurium	19	1	0	0	0	109	79	4884402	430822	52.19	169152	74280	2065	3063	912
SAMN14862131	JABPCJ000000000	CIDM_AU_2019_1330	Typhimurium	19	1	0	0	0	101	80	4854229	596587	52.19	178513	76035	2065	3063	912
SAMN14862132	JABPCI000000000	CIDM_AU_2019_1331	Typhimurium	19	1	0	0	0	103	81	4887916	538500	52.19	149674	75606	2065	3063	912
SAMN14862133	JABPCH000000000	CIDM_AU_2019_1332	Typhimurium	19	1	0.484262	0	1.0989	102	78	4905551	430647	52.15	169431	74120	2065	3063	912
SAMN14862134	JABPCG000000000	CIDM_AU_2019_1333	Typhimurium	19	1	0.484262	0	1.0989	117	75	4901382	538465	52.17	169470	74148	2065	3063	912
SAMN14862135	JABPCF000000000	CIDM_AU_2019_1334	Typhimurium	19	1	0.484262	0	1.0989	107	82	4965760	538474	52.18	145966	75608	2065	3063	912
SAMN14862136	JABPCE000000000	CIDM_AU_2019_1335	Typhimurium	19	1	0.484262	0	1.0989	108	80	4905013	538557	52.15	146000	74120	2065	3063	912
SAMN14862137	JABPCD000000000	CIDM_AU_2019_1336	Typhimurium	19	1	0.484262	0	1.0989	121	74	4899433	600190	52.17	178506	81544	2065	3063	912
SAMN14862138	JABPCC000000000	CIDM_AU_2019_1337	Typhimurium	19	1	0.484262	0	1.0989	100	78	4875631	509129	52.18	149675	74149	2065	3063	912
SAMN14862139	JABPCB000000000	CIDM_AU_2019_1338	Typhimurium	19	1	0.484262	0	1.0989	101	77	4868357	600620	52.19	149600	75608	2065	3063	912
SAMN14862140	JABPCA000000000	CIDM_AU_2019_1339	Typhimurium	19	1	0	0	0	94	76	4847214	399431	52.2	149600	75610	2065	3063	912
SAMN14862141	JABPBZ000000000	CIDM_AU_2019_1340	Typhimurium	19	1	0.484262	0	1.0989	95	80	4877276	538661	52.18	149675	74148	2065	3063	912
SAMN14862142	JABPBY000000000	CIDM_AU_2019_1341	Typhimurium	19	1	0.484262	0	1.0989	107	81	4993692	538557	52.13	149675	74149	2065	3063	912
SAMN14862143	JABPBX000000000	CIDM_AU_2019_1342	Typhimurium	19	1	0.484262	0	1.0989	115	75	4868388	600713	52.19	178508	81544	2065	3063	912
SAMN14862144	JABPBW000000000	CIDM_AU_2019_1343	Typhimurium	19	1	0	0	0	100	94	4957137	441461	52.19	137493	75606	2065	3063	912
SAMN14862145	JABPBV000000000	CIDM_AU_2019_1344	Typhimurium	19	1	0.484262	0	1.0989	127	77	4874369	600098	52.18	178377	75608	2065	3063	912
SAMN14862146	JABPBU000000000	CIDM_AU_2019_1345	Typhimurium	19	1	0.484262	0	1.0989	120	79	5002432	600712	52.13	149675	78119	2065	3063	912
SAMN14862147	JABPBT000000000	CIDM_AU_2019_1346	Typhimurium	19	1	0	0	0	114	82	4887784	538491	52.19	147593	74220	2065	3063	912
SAMN14862148	JABPBS000000000	CIDM_AU_2019_1347	Typhimurium	19	1	0.484262	0	1.0989	100	75	4875682	537976	52.17	149675	81544	2065	3063	912
SAMN14862149	JABPBR000000000	CIDM_AU_2019_1348	Typhimurium	19	1	0	0	0	105	78	4886355	538581	52.19	149676	81551	2065	3063	912
SAMN14862150	JABPBQ000000000	CIDM_AU_2019_1349	Typhimurium	19	1	0	0.326584	0	112	86	4961853	538541	52.12	106561	71236	2065	3063	912
SAMN14862151	JABPBP000000000	CIDM_AU_2019_1350	Typhimurium	19	1	0.484262	0	1.0989	116	79	4902039	538754	52.17	169475	74120	2065	3063	912
SAMN14862152	JABPBO000000000	CIDM_AU_2019_1351	Typhimurium	19	1	0	0.326584	0	115	79	4873038	538560	52.16	169842	73866	2065	3063	912
SAMN14862153	JABPBN000000000	CIDM_AU_2019_1352	Typhimurium	19	1	0.484262	0	1.0989	115	78	4907637	538447	52.15	178746	74149	2065	3063	912
SAMN14862154	JABPBM000000000	CIDM_AU_2019_1353	Typhimurium	19	1	0.484262	0	1.0989	39	80	4879016	600098	52.18	149675	75608	2065	3063	912
SAMN14862155	JABPBL000000000	CIDM_AU_2019_1354	Typhimurium	19	1	0	0	0	45	90	4879441	396417	52.19	110011	54360	2065	3063	912
SAMN14862156	JABPBK000000000	CIDM_AU_2019_1355	Typhimurium	19	1	0.484262	0	1.0989	85	77	4903492	538570	52.15	149675	74120	2065	3063	912
SAMN14862157	JABPBJ000000000	CIDM_AU_2019_1356	Typhimurium	19	1	0.484262	0	1.0989	129	82	4992542	600539	52.12	178508	74120	2065	3063	912
SAMN14862158	JABPBI000000000	CIDM_AU_2019_1357	Typhimurium	19	1	0	0	0	123	96	5179648	628579	51.92	149662	59927	2065	3063	912
SAMN14862159	JABPBH000000000	CIDM_AU_2019_1358	Typhimurium	19	1	0.484262	0	1.0989	130	79	4992569	538566	52.12	149675	74149	2065	3063	912
SAMN14862160	JABPBG000000000	CIDM_AU_2019_1359	Typhimurium	19	1	0.484262	0	1.0989	107	77	4873600	441369	52.18	149675	74148	2065	3063	912
SAMN14862161	JABPBF000000000	CIDM_AU_2019_1360	Typhimurium	19	1	0.484262	0	1.0989	47	76	4901798	600620	52.17	178508	75608	2065	3063	912
SAMN14862162	JABPBE000000000	CIDM_AU_2019_1361	TyphimuriumI 4,[5],12:i:-	34	1	0	0	0	71	79	4926305	738433	52.16	175060	75609	2065	3063	912
SAMN14862163	JABPBD000000000	CIDM_AU_2019_1362	Typhimurium	19	1	0.484262	0	1.0989	101	80	4895528	445339	52.18	178518	75608	2065	3063	912
SAMN14862164	JABPBC000000000	CIDM_AU_2019_1363	Typhimurium	19	1	0.484262	0	1.0989	63	74	4906442	538580	52.15	149675	74149	2065	3063	912
SAMN14862165	JABPBB000000000	CIDM_AU_2019_1364	Typhimurium	19	1	0	0	0	119	84	4888165	538657	52.19	163972	61847	2065	3063	912
SAMN14862166	JABPBA000000000	CIDM_AU_2019_1365	Typhimurium	19	1	0.484262	0	1.0989	146	81	4877709	538465	52.17	149675	74120	2065	3063	912
SAMN14862167	JABPAZ000000000	CIDM_AU_2019_1366	Typhimurium	19	1	0	0	0	139	82	4889107	538563	52.19	149676	74196	2065	3063	912
SAMN14862168	JABPAY000000000	CIDM_AU_2019_1367	TyphimuriumI 4,[5],12:i:-	34	1	0	0	0	130	91	5139022	320596	51.88	170425	68392	2065	3063	912
SAMN14862169	JABPAX000000000	CIDM_AU_2019_1368	Typhimurium	19	1	0	0.326584	0	128	71	4906928	449486	52.08	175048	76029	2065	3063	912
SAMN14862170	JABPAW000000000	CIDM_AU_2019_1369	Typhimurium	19	1	0.484262	0	1.0989	72	77	4907630	600713	52.15	143575	75608	2065	3063	912
SAMN14862171	JABPAV000000000	CIDM_AU_2019_1370	Typhimurium	19	1	0.484262	0	1.0989	105	80	4874697	538474	52.18	163670	74120	2065	3063	912
SAMN14862172	JABPAU000000000	CIDM_AU_2019_1371	Typhimurium	36	1	0	0	0	131	66	4711543	433984	52.13	182350	81558	2065	3063	912
SAMN14862173	JABPAT000000000	CIDM_AU_2019_1372	Typhimurium	19	1	0.484262	0	1.0989	57	77	4876521	538844	52.17	149675	75608	2065	3063	912
SAMN14862174	JABPAS000000000	CIDM_AU_2019_1373	Typhimurium	19	1	0.484262	0	1.0989	105	80	4875554	478152	52.17	169185	74171	2065	3063	912
SAMN14862175	JABPAR000000000	CIDM_AU_2019_1374	Typhimurium	19	1	0.484262	0	1.0989	85	78	4877881	600272	52.18	149675	75608	2065	3063	912
SAMN14862176	JABPAQ000000000	CIDM_AU_2019_1375	Typhimurium	19	1	0.484262	0	1.0989	56	76	4873250	538830	52.18	178508	75608	2065	3063	912
SAMN14862177	JABPAP000000000	CIDM_AU_2019_1376	Typhimurium	19	1	0.484262	0	1.0989	83	74	4901000	538499	52.17	178506	75608	2065	3063	912
SAMN14862178	JABPAO000000000	CIDM_AU_2019_1377	Typhimurium	19	1	0.484262	0	1.0989	79	75	4899900	449150	52.17	178509	75608	2065	3063	912
SAMN14862179	JABPAN000000000	CIDM_AU_2019_1378	Typhimurium	19	1	0.484262	0	1.0989	155	86	4936288	538577	52.11	178424	74120	2065	3063	912
SAMN14862180	JABPAM000000000	CIDM_AU_2019_1379	Typhimurium	19	1	0.484262	0	1.0989	92	78	4907433	538265	52.15	145994	74149	2065	3063	912
SAMN14862181	JABPAL000000000	CIDM_AU_2019_1380	Typhimurium	19	1	0	0	0	86	77	4977544	738298	52.11	157114	77504	2065	3063	912
SAMN14862182	JABPAK000000000	CIDM_AU_2019_1381	Typhimurium	19	1	0.484262	0.326584	1.0989	105	79	4900388	480132	52.17	178518	74120	2065	3063	912
SAMN14862183	JABPAJ000000000	CIDM_AU_2019_1382	Typhimurium	19	1	0.484262	0	1.0989	126	80	4878675	538484	52.17	178508	75608	2065	3063	912
SAMN14862184	JABPAI000000000	CIDM_AU_2019_1383	Typhimurium	19	1	0	0.326584	0	90	74	4869518	449822	52.17	170233	74828	2065	3063	912
SAMN14862185	JABPAH000000000	CIDM_AU_2019_1384	Typhimurium	313	1	0	0.326584	0	106	77	4884871	449532	52.13	213006	73987	2065	3063	912
SAMN14862186	JABPAG000000000	CIDM_AU_2019_1385	TyphimuriumI 4,[5],12:i:-	34	1	0	0	0	96	82	4928065	738833	52.17	161517	68392	2065	3063	912
SAMN14862187	JABPAF000000000	CIDM_AU_2019_1386	Typhimurium	19	1	0.484262	0	1.0989	130	80	4963088	538316	52.14	149675	74149	2065	3063	912
SAMN14862188	JABPAE000000000	CIDM_AU_2019_1387	Typhimurium	19	1	0	0	0	112	78	4884431	538372	52.19	175007	75606	2065	3063	912
SAMN14862189	JABPAD000000000	CIDM_AU_2019_1388	Typhimurium	19	1	0	0	0	113	75	4887344	538549	52.19	178746	81551	2065	3063	912
SAMN14862190	JABPAC000000000	CIDM_AU_2019_1389	Typhimurium	19	1	0.484262	0	1.0989	121	80	4874744	600168	52.18	149690	74120	2065	3063	912
SAMN14862191	JABPAB000000000	CIDM_AU_2019_1390	Typhimurium	19	1	0	0	0	100	84	4887294	449131	52.19	149674	75606	2065	3063	912
SAMN14862192	JABPAA000000000	CIDM_AU_2019_1391	Typhimurium	19	1	0.484262	0	1.0989	89	76	4894905	449695	52.18	149675	74149	2065	3063	912
SAMN14862193	JABOZZ000000000	CIDM_AU_2019_1392	Typhimurium	19	1	0	0	0	69	80	4884727	449801	52.19	178762	75606	2065	3063	912
SAMN14862194	JABOZY000000000	CIDM_AU_2019_1393	Typhimurium	19	1	0	0	0	100	81	4889470	538468	52.19	129519	75605	2065	3063	912
SAMN14862195	JABOZX000000000	CIDM_AU_2019_1394	Typhimurium	19	1	0.484262	0	1.0989	59	76	4897725	538379	52.17	178508	74120	2065	3063	912
SAMN14862196	JABOZW000000000	CIDM_AU_2019_1395	TyphimuriumI 4,[5],12:i:-	34	1	0	0	0	97	92	5141897	667793	51.88	149714	68392	2065	3063	912
SAMN14862197	JABOZV000000000	CIDM_AU_2019_1396	Typhimurium	19	1	0	0	0	76	81	4887781	538369	52.19	149674	62261	2065	3063	912
SAMN14862198	JABOZU000000000	CIDM_AU_2019_1397	Typhimurium	19	1	0.484262	0	1.0989	82	78	4907054	537975	52.15	149675	75608	2065	3063	912
SAMN14862199	JABOZT000000000	CIDM_AU_2019_1398	Typhimurium	19	1	0.484262	0	1.0989	92	83	4903029	368378	52.18	149675	75608	2065	3063	912
SAMN14862200	JABOZS000000000	CIDM_AU_2019_1399	Typhimurium	19	1	0.484262	0	1.0989	53	71	4876658	538658	52.17	178508	81544	2065	3063	912
SAMN14862201	JABOZR000000000	CIDM_AU_2019_1400	Typhimurium	19	1	0	0	0	140	76	4879919	538577	52.19	143330	74055	2065	3063	912
SAMN14862202	JABOZQ000000000	CIDM_AU_2019_1401	Typhimurium	19	1	0.484262	0	1.0989	141	77	4879802	600621	52.17	177988	82295	2065	3063	912
SAMN14862203	JABOZP000000000	CIDM_AU_2019_1402	Typhimurium	19	1	0.484262	0	1.0989	165	85	5000380	538590	52.13	147368	74149	2065	3063	912
SAMN14862204	JABOZO000000000	CIDM_AU_2019_1403	Typhimurium	19	1	0	0	0	122	78	4939559	628328	52.18	149600	77021	2065	3063	912
SAMN14862205	JABOZN000000000	CIDM_AU_2019_1404	TyphimuriumI 4,[5],12:i:-	34	1	0	0	0	140	92	5155591	628702	51.81	165680	75609	2065	3063	912
SAMN14862206	JABOZM000000000	CIDM_AU_2019_1405	Typhimurium	19	1	0.484262	0	1.0989	115	79	4895848	534032	52.18	175479	74149	2065	3063	912
SAMN14862207	JABOZL000000000	CIDM_AU_2019_1406	Typhimurium	19	1	0	0	0	95	76	4885626	538398	52.19	175495	75606	2065	3063	912
SAMN14862208	JABOZK000000000	CIDM_AU_2019_1407	Typhimurium	19	1	0	0	0	82	81	4887802	449180	52.19	178762	75606	2065	3063	912
SAMN14862209	JABOZJ000000000	CIDM_AU_2019_1408	Typhimurium	19	1	0	0	0	102	80	4886215	368600	52.19	149676	75605	2065	3063	912
SAMN14862210	JABOZI000000000	CIDM_AU_2019_1409	Typhimurium	19	1	0.484262	0	1.0989	123	81	4900902	538465	52.17	149675	68190	2065	3063	912
SAMN14862211	JABOZH000000000	CIDM_AU_2019_1410	Typhimurium	19	1	0	0	0	114	80	4887186	538398	52.19	178762	61912	2065	3063	912
SAMN14862212	JABOZG000000000	CIDM_AU_2019_1411	Typhimurium	19	1	0.484262	0	1.0989	91	77	4876994	600621	52.18	149675	75608	2065	3063	912
SAMN14862213	JABOZF000000000	CIDM_AU_2019_1412	Typhimurium	19	1	0.484262	0	1.0989	113	80	4878380	449775	52.18	178508	75608	2065	3063	912
SAMN14862214	JABOZE000000000	CIDM_AU_2019_1413	Typhimurium	19	1	0.484262	0	1.0989	119	80	4907591	432441	52.15	178377	74149	2065	3063	912
SAMN14862215	JABOZD000000000	CIDM_AU_2019_1414	Typhimurium	19	1	0	0	0	78	83	4921600	368713	52.2	124252	74357	2065	3063	912
SAMN14862216	JABOZC000000000	CIDM_AU_2019_1415	Typhimurium	19	1	0	0	0	92	79	4941173	628604	52.18	149600	74935	2065	3063	912
SAMN14862217	JABOZB000000000	CIDM_AU_2019_1416	Typhimurium	19	1	0	0	0	133	77	4885948	538509	52.19	175049	81551	2065	3063	912
SAMN14862218	JABOZA000000000	CIDM_AU_2019_1417	Typhimurium	19	1	0	0	0	112	79	4888514	600545	52.19	149676	77751	2065	3063	912
SAMN14862219	JABOYZ000000000	CIDM_AU_2019_1418	Typhimurium	19	1	0.484262	0	1.0989	122	71	4900747	600097	52.17	219241	81544	2065	3063	912
SAMN14862220	JABOYY000000000	CIDM_AU_2019_1419	Typhimurium	19	1	0.484262	0	1.0989	81	78	4991441	368853	52.12	147476	74149	2065	3063	912
SAMN14862221	JABOYX000000000	CIDM_AU_2019_1420	Typhimurium	19	1	0	0	0	105	76	4885010	449801	52.19	175043	81551	2065	3063	912
SAMN14862222	JABOYW000000000	CIDM_AU_2019_1421	Typhimurium	19	1	0.484262	0	1.0989	122	75	4899817	600539	52.17	178508	74149	2065	3063	912
SAMN14862223	JABOYV000000000	CIDM_AU_2019_1422	Typhimurium	19	1	0.484262	0	1.0989	93	74	4874886	600621	52.18	220016	81544	2065	3063	912
SAMN14862224	JABOYU000000000	CIDM_AU_2019_1423	Typhimurium	19	1	0	0	0	81	81	4876565	600648	52.19	169436	75606	2065	3063	912
SAMN14862225	JABOYT000000000	CIDM_AU_2019_1424	Typhimurium	19	1	0.484262	0	1.0989	90	79	4878937	538474	52.17	149675	74149	2065	3063	912
SAMN14862226	JABOYS000000000	CIDM_AU_2019_1425	Typhimurium	19	1	0.484262	0	1.0989	104	81	4940089	449508	52.17	175479	74120	2065	3063	912
SAMN14862227	JABOYR000000000	CIDM_AU_2019_1426	Typhimurium	19	1	0.484262	0	1.0989	89	78	4874840	449695	52.18	178508	75608	2065	3063	912
SAMN14862228	JABOYQ000000000	CIDM_AU_2019_1427	Typhimurium	19	1	0	0	0	81	80	4890307	449756	52.19	200101	75606	2065	3063	912
SAMN14862229	JABOYP000000000	CIDM_AU_2019_1428	Typhimurium	19	1	0.484262	0	1.0989	103	81	4878375	538465	52.17	169472	74120	2065	3063	912
SAMN14862230	JABOYO000000000	CIDM_AU_2019_1429	Typhimurium	19	1	0.484262	0	1.0989	99	82	4995407	445378	52.12	178508	75608	2065	3063	912
SAMN14862231	JABOYN000000000	CIDM_AU_2019_1430	Typhimurium	2089	1	0.484262	0	1.0989	128	76	4905500	368378	52.16	149675	62258	2065	3063	912
SAMN14862232	JABOYM000000000	CIDM_AU_2019_1431	Typhimurium	19	1	0.484262	0	1.0989	101	78	4991540	538194	52.12	149675	74149	2065	3063	912
SAMN14862233	JABOYL000000000	CIDM_AU_2019_1432	Typhimurium	19	1	0.484262	0	1.0989	122	79	4875040	538436	52.18	169527	74148	2065	3063	912
SAMN14862234	JABOYK000000000	CIDM_AU_2019_1433	TyphimuriumI 4,[5],12:i:-	34	1	0	0	0	140	101	5062356	628709	52.02	135227	75609	2065	3063	912
SAMN14862235	JABOYJ000000000	CIDM_AU_2019_1434	TyphimuriumI 4,[5],12:i:-	34	1	0	0	0	108	102	5018284	628598	52.06	149675	67693	2065	3063	912
SAMN14862236	JABOYI000000000	CIDM_AU_2019_1435	Typhimurium	19	1	0.484262	0	1.0989	106	75	4902618	600713	52.17	178508	77750	2065	3063	912
SAMN14862237	JABOYH000000000	CIDM_AU_2019_1436	Typhimurium	19	1	0	0	0	123	83	4886233	538491	52.19	149674	62077	2065	3063	912
SAMN14862238	JABOYG000000000	CIDM_AU_2019_1437	Typhimurium	19	1	0	0	0	41	72	4882780	600648	52.19	175007	81551	2065	3063	912
SAMN14862239	JABOYF000000000	CIDM_AU_2019_1438	Typhimurium	19	1	0.484262	0	1.0989	91	74	4895928	449335	52.17	178518	74149	2065	3063	912
SAMN14862240	JABOYE000000000	CIDM_AU_2019_1439	Typhimurium	19	1	0.484262	0	1.0989	74	79	4882472	449705	52.17	149675	74149	2065	3063	912
SAMN14862241	JABOYD000000000	CIDM_AU_2019_1440	Typhimurium	19	1	0.484262	0	1.0989	108	81	4993424	430684	52.11	149675	74186	2065	3063	912
SAMN14862242	JABOYC000000000	CIDM_AU_2019_1441	Typhimurium	19	1	0.484262	0	1.0989	127	85	4995314	600713	52.12	149675	74120	2065	3063	912
SAMN14862243	JABOYB000000000	CIDM_AU_2019_1442	Typhimurium	19	1	0.484262	0	1.0989	120	79	4925421	538485	52.18	149600	74120	2065	3063	912
SAMN14862244	JABOYA000000000	CIDM_AU_2019_1443	Typhimurium	19	1	0	0	0	122	77	4888908	628579	52.18	178821	74187	2065	3063	912
SAMN14862245	JABOXZ000000000	CIDM_AU_2019_1444	Typhimurium	19	1	0.484262	0	1.0989	108	87	4928840	600621	52.07	145966	73987	2065	3063	912
SAMN14862246	JABOXY000000000	CIDM_AU_2019_1445	Typhimurium	19	1	0	0	0	59	71	4874628	628604	52.15	141642	77229	2065	3063	912
SAMN14862247	JABOXX000000000	CIDM_AU_2019_1446	Typhimurium	19	1	0	0	0	81	84	4991948	667469	52.15	178583	74168	2065	3063	912
SAMN14862248	JABOXW000000000	CIDM_AU_2019_1447	Typhimurium	19	1	0	0	0	62	71	4901542	430649	52.14	201429	74385	2065	3063	912
SAMN14862249	JABOXV000000000	CIDM_AU_2019_1448	TyphimuriumI 4,[5],12:i:-	34	1	0	0	0	87	94	5145789	586054	51.89	149675	65081	2065	3063	912
SAMN14862250	JABOXU000000000	CIDM_AU_2019_1449	Typhimurium	19	1	0.484262	0	1.0989	110	83	4912009	538937	52.15	178745	74022	2065	3063	912
SAMN14862251	JABOXT000000000	CIDM_AU_2019_1450	Typhimurium	19	1	0	0	0	118	74	4878356	538602	52.19	178746	81551	2065	3063	912
SAMN14862252	JABOXS000000000	CIDM_AU_2019_1451	Typhimurium	19	1	0.484262	0	1.0989	86	77	4905689	324864	52.15	145994	75608	2065	3063	912
SAMN14862253	JABOXR000000000	CIDM_AU_2019_1452	Typhimurium	19	1	0.484262	0	1.0989	92	75	4811362	430390	52.13	178511	75608	2065	3063	912
SAMN14862254	JABOXQ000000000	CIDM_AU_2019_1453	Typhimurium	19	1	0.484262	0	1.0989	91	71	4955630	538381	52.12	188802	75608	2065	3063	912
SAMN14862255	JABOXP000000000	CIDM_AU_2019_1454	Typhimurium	19	1	0.484262	0	1.0989	113	81	4877888	449585	52.17	145960	74120	2065	3063	912
SAMN14862256	JABOXO000000000	CIDM_AU_2019_1455	Typhimurium	19	1	0.484262	0	1.0989	88	77	4899327	368825	52.17	149675	75608	2065	3063	912
SAMN14862257	JABOXN000000000	CIDM_AU_2019_1456	Typhimurium	2089	1	0.484262	0	1.0989	108	79	4905971	432534	52.16	178506	75608	2065	3063	912
SAMN14862258	JABOXM000000000	CIDM_AU_2019_1457	Typhimurium	19	1	0	0	0	120	82	4888210	600475	52.19	149706	75606	2065	3063	912
SAMN14862259	JABOXL000000000	CIDM_AU_2019_1458	Typhimurium	19	1	0	0	0	105	79	4884980	538491	52.19	149674	77751	2065	3063	912
SAMN14862260	JABOXK000000000	CIDM_AU_2019_1459	Typhimurium	19	1	0.484262	0	1.0989	97	78	4905591	531280	52.15	178383	74120	2065	3063	912
SAMN14862261	JABOXJ000000000	CIDM_AU_2019_1460	Typhimurium	19	1	0	0	0	62	82	4884877	368359	52.19	175006	75604	2065	3063	912
SAMN14862262	JABOXI000000000	CIDM_AU_2019_1461	Typhimurium	19	1	0.484262	0	1.0989	74	75	4875129	538485	52.16	178518	74149	2065	3063	912
SAMN14862263	JABOXH000000000	CIDM_AU_2019_1462	Typhimurium	19	1	0.484262	0	1.0989	75	85	4998817	600190	52.12	178629	74149	2065	3063	912
SAMN14862264	JABOXG000000000	CIDM_AU_2019_1463	Typhimurium	19	1	0.484262	0	1.0989	66	84	4880994	440365	52.17	178629	75608	2065	3063	912
SAMN14862265	JABOXF000000000	CIDM_AU_2019_1464	Typhimurium	19	1	0	0	0	77	82	4890259	449691	52.19	149674	75606	2065	3063	912
SAMN14862266	JABOXE000000000	CIDM_AU_2019_1465	Typhimurium	19	1	0.484262	0	1.0989	90	78	4903987	538546	52.16	178508	74149	2065	3063	912
SAMN14862267	JABOXD000000000	CIDM_AU_2019_1466	Typhimurium	19	1	0.484262	0	1.0989	85	70	4900250	600713	52.17	198620	81544	2065	3063	912
SAMN14862268	JABOXC000000000	CIDM_AU_2019_1467	Typhimurium	19	1	0.484262	0	1.0989	80	75	4878139	449483	52.18	178388	81544	2065	3063	912
SAMN14862269	JABOXB000000000	CIDM_AU_2019_1468	Typhimurium	19	1	0	0	0	66	85	4891398	538337	52.19	178406	62302	2065	3063	912
SAMN14862270	JABOXA000000000	CIDM_AU_2019_1469	Typhimurium	19	1	0	0	0	77	76	4886622	449541	52.19	178736	75606	2065	3063	912
SAMN14862271	JABOWZ000000000	CIDM_AU_2019_1470	Typhimurium	19	1	0.484262	0	1.0989	66	85	4880286	538822	52.16	178746	74120	2065	3063	912
SAMN14862272	JABOWY000000000	CIDM_AU_2019_1471	Typhimurium	-	1	0.484262	0	1.0989	71	80	4911014	538566	52.14	175479	61911	2065	3063	912
SAMN14862273	JABOWX000000000	CIDM_AU_2019_1472	Typhimurium	19	1	0	0	0	81	79	4891145	430823	52.19	178772	80528	2065	3063	912
SAMN14862274	JABOWW000000000	CIDM_AU_2019_1473	Typhimurium	19	1	0.484262	0	1.0989	123	76	4897401	533974	52.18	149675	75608	2065	3063	912
SAMN14862275	JABOWV000000000	CIDM_AU_2019_1474	Typhimurium	19	1	0	0	0	117	65	4888607	431074	52.14	222403	81551	2065	3063	912
SAMN14862276	JABOWU000000000	CIDM_AU_2019_1475	Typhimurium	19	1	0.484262	0	0	117	75	4868190	449710	52.19	175024	75610	2065	3063	912
SAMN14862277	JABOWT000000000	CIDM_AU_2019_1476	Typhimurium	19	1	0.484262	0	1.0989	119	80	4877710	600447	52.18	178508	75608	2065	3063	912
SAMN14862278	JABOWS000000000	CIDM_AU_2019_1477	Typhimurium	19	1	0.484262	0	1.0989	102	76	4901888	538578	52.18	178628	75608	2065	3063	912
SAMN14862279	JABOWR000000000	CIDM_AU_2019_1478	Typhimurium	19	1	0.484262	0	1.0989	127	76	4898041	534390	52.18	178506	74120	2065	3063	912
SAMN14862280	JABOWQ000000000	CIDM_AU_2019_1479	Typhimurium	19	1	0	0	0	94	76	4956304	430987	52.11	178377	87250	2065	3063	912
SAMN14862281	JABOWP000000000	CIDM_AU_2019_1480	Typhimurium	19	1	0	0	0	110	92	4958921	538749	52.19	178390	61846	2065	3063	912
SAMN14862282	JABOWO000000000	CIDM_AU_2019_1481	Typhimurium	19	1	0.484262	0	1.0989	138	81	4907485	324864	52.15	148557	74149	2065	3063	912
SAMN14862283	JABOWN000000000	CIDM_AU_2019_1482	Typhimurium	19	1	0.484262	0	1.0989	83	76	4895689	449695	52.18	178746	75608	2065	3063	912
SAMN14862284	JABOWM000000000	CIDM_AU_2019_1483	Typhimurium	19	1	0	0	0	122	85	4893794	538697	52.19	149758	61935	2065	3063	912
SAMN14862285	JABOWL000000000	CIDM_AU_2019_1484	Typhimurium	19	1	0.484262	0	1.0989	115	79	4873551	538474	52.18	169663	74120	2065	3063	912
SAMN14862286	JABOWK000000000	CIDM_AU_2019_1485	TyphimuriumI 4,[5],12:i:-	34	1	0	0	0	110	88	5137539	738357	51.87	164173	65267	2065	3063	912
SAMN14862287	JABOWJ000000000	CIDM_AU_2019_1486	Typhimurium	19	1	0.484262	0	1.0989	105	77	4879534	538436	52.18	178508	81544	2065	3063	912
SAMN14862288	JABOWI000000000	CIDM_AU_2019_1487	Typhimurium	19	1	0.484262	0	1.0989	120	77	4905226	430647	52.15	178508	74149	2065	3063	912
SAMN14862289	JABOWH000000000	CIDM_AU_2019_1488	Typhimurium	19	1	0.484262	0	1.0989	119	78	4909213	600539	52.15	149675	74128	2065	3063	912
SAMN14862290	JABOWG000000000	CIDM_AU_2019_1489	Typhimurium	19	1	0.484262	0	1.0989	144	76	5000103	600539	52.18	178508	82295	2065	3063	912
SAMN14862291	JABOWF000000000	CIDM_AU_2019_1490	Typhimurium	36	1	0	0	0	119	57	4725567	441315	52.13	178337	85098	2065	3063	912
SAMN14862292	JABOWE000000000	CIDM_AU_2019_1491	Typhimurium	19	1	0.484262	0	1.0989	129	80	4872959	538647	52.17	149702	75608	2065	3063	912
SAMN14862293	JABOWD000000000	CIDM_AU_2019_1492	Typhimurium	19	1	0.484262	0	1.0989	124	78	4873339	600621	52.18	169406	75608	2065	3063	912
SAMN14862294	JABOWC000000000	CIDM_AU_2019_1493	TyphimuriumI 4,[5],12:i:-	34	1	0	0	0	90	85	4939793	399642	52.15	193693	74284	2065	3063	912
SAMN14862295	JABOWB000000000	CIDM_AU_2019_1494	Typhimurium	19	1	0.484262	0	1.0989	128	75	4897312	449695	52.18	169395	81850	2065	3063	912
SAMN14862296	JABOWA000000000	CIDM_AU_2019_1495	TyphimuriumI 4,[5],12:i:-	34	1	0	0	0	128	84	4892725	738483	52.15	149675	61042	2065	3063	912
SAMN14862297	JABOVZ000000000	CIDM_AU_2019_1496	Typhimurium	19	1	0	0	0	115	83	4892052	538381	52.19	178644	74358	2065	3063	912
SAMN14862298	JABOVY000000000	CIDM_AU_2019_1497	Typhimurium	19	1	0	0	0	114	81	4885287	368359	52.19	149707	74358	2065	3063	912
SAMN14862299	JABOVX000000000	CIDM_AU_2019_1498	Typhimurium	19	1	0.484262	0	1.0989	112	84	4906939	324864	52.15	145994	74149	2065	3063	912
SAMN14862300	JABOVW000000000	CIDM_AU_2019_1499	Typhimurium	19	1	0	0	0	112	81	4888184	445621	52.19	149674	62179	2065	3063	912
SAMN14862301	JABOVV000000000	CIDM_AU_2019_1500	Typhimurium	19	1	0	0	0	106	76	4867875	339693	52.17	124179	75610	2065	3063	912
SAMN14862302	JABOVU000000000	CIDM_AU_2019_1501	Typhimurium	19	1	0.484262	0	1.0989	94	77	4868774	449482	52.19	169574	75609	2065	3063	912
SAMN14862303	JABOVT000000000	CIDM_AU_2019_1502	Typhimurium	19	1	0.484262	0	1.0989	97	79	4909432	538557	52.14	149675	74149	2065	3063	912
SAMN14862304	JABOVS000000000	CIDM_AU_2019_1503	Typhimurium	19	1	0.484262	0	1.0989	93	81	4907858	538607	52.15	147475	74149	2065	3063	912
SAMN14862305	JABOVR000000000	CIDM_AU_2019_1504	Typhimurium	19	1	0.484262	0	1.0989	101	79	4876313	449436	52.17	163714	74120	2065	3063	912
SAMN14862306	JABOVQ000000000	CIDM_AU_2019_1505	Typhimurium	19	1	0.484262	0	1.0989	101	78	4894919	449775	52.17	146012	74149	2065	3063	912
SAMN14862307	JABOVP000000000	CIDM_AU_2019_1506	Typhimurium	19	1	0.484262	0	1.0989	95	81	4912800	538625	52.17	149600	74149	2065	3063	912
SAMN14862308	JABOVO000000000	CIDM_AU_2019_1507	Typhimurium	19	1	0	0	0	92	83	4887528	383346	52.19	175043	75606	2065	3063	912
SAMN14862309	JABOVN000000000	CIDM_AU_2019_1508	Typhimurium	19	1	0	0	0	121	77	4884732	449676	52.19	178762	75606	2065	3063	912
SAMN14862310	JABOVM000000000	CIDM_AU_2019_1509	Typhimurium	19	1	0.484262	0	1.0989	122	87	4998286	401891	52.17	120410	56588	2065	3063	912
SAMN14862311	JABOVL000000000	CIDM_AU_2019_1510	Typhimurium	19	1	0.484262	0	1.0989	114	81	4878442	538465	52.17	149728	74120	2065	3063	912
SAMN14862312	JABOVK000000000	CIDM_AU_2019_1511	Typhimurium	19	1	0	0.326584	0	114	81	4872151	538541	52.17	149660	73882	2065	3063	912
SAMN14862313	JABOVJ000000000	CIDM_AU_2019_1512	Typhimurium	19	1	0.484262	0	1.0989	94	79	4901282	538756	52.17	149675	74120	2065	3063	912
SAMN14862314	JABOVI000000000	CIDM_AU_2019_1513	Typhimurium	19	1	0.484262	0	1.0989	109	77	4901046	600190	52.17	154453	75608	2065	3063	912
SAMN14862315	JABOVH000000000	CIDM_AU_2019_1514	Typhimurium	19	1	0.484262	0	1.0989	87	81	4907199	600711	52.15	149675	75608	2065	3063	912
SAMN14862316	JABOVG000000000	CIDM_AU_2019_1515	Typhimurium	19	1	0.484262	0	1.0989	95	79	4875972	538276	52.17	163634	74120	2065	3063	912
SAMN14862317	JABOVF000000000	CIDM_AU_2019_1516	Typhimurium	19	1	0.484262	0	1.0989	114	82	4877359	449470	52.18	147368	74149	2065	3063	912
SAMN14862318	JABOVE000000000	CIDM_AU_2019_1517	Typhimurium	19	1	0.484262	0	1.0989	99	73	4904687	600711	52.14	149675	80762	2065	3063	912
SAMN14862319	JABOVD000000000	CIDM_AU_2019_1518	Typhimurium	19	1	0.484262	0	1.0989	114	76	4912950	430647	52.14	201852	81544	2065	3063	912
SAMN14862320	JABOVC000000000	CIDM_AU_2019_1519	Typhimurium	19	1	0.484262	0	1.0989	115	74	4904535	600097	52.17	178747	81544	2065	3063	912
SAMN14862321	JABOVB000000000	CIDM_AU_2019_1520	Typhimurium	19	1	0.484262	0	1.0989	123	76	4875384	600098	52.18	178746	75608	2065	3063	912
SAMN14862322	JABOVA000000000	CIDM_AU_2019_1521	Typhimurium	19	1	0.484262	0	1.0989	108	78	4875082	538589	52.17	172639	74120	2065	3063	912
SAMN14862323	JABOUZ000000000	CIDM_AU_2019_1522	Typhimurium	19	1	0.484262	0	1.0989	100	76	4904431	600190	52.15	146000	74149	2065	3063	912
SAMN14862324	JABOUY000000000	CIDM_AU_2019_1523	Typhimurium	19	1	0	0.326584	0	104	81	4871543	538541	52.17	149660	63181	2065	3063	912
SAMN14862325	JABOUX000000000	CIDM_AU_2019_1524	Typhimurium	19	1	0.484262	0	1.0989	106	75	4900542	449650	52.18	168254	74149	2065	3063	912
SAMN14862326	JABOUW000000000	CIDM_AU_2019_1525	Typhimurium	19	1	0.484262	0	1.0989	108	77	4906579	538555	52.14	178508	74120	2065	3063	912
SAMN14862327	JABOUV000000000	CIDM_AU_2019_1526	Typhimurium	19	1	0.484262	0	1.0989	94	90	5007307	449436	52.11	178744	74149	2065	3063	912
SAMN14862328	JABOUU000000000	CIDM_AU_2019_1527	Typhimurium	19	1	0	0	0	91	79	4885490	509131	52.19	175495	75606	2065	3063	912
SAMN14862329	JABOUT000000000	CIDM_AU_2019_1528	Typhimurium	-	1	0	0	0	91	78	4886660	600381	52.19	200101	81551	2065	3063	912
SAMN14862330	JABOUS000000000	CIDM_AU_2019_1529	Typhimurium	19	1	0.484262	0	1.0989	91	78	4900595	571353	52.17	163625	74149	2065	3063	912
SAMN14862331	JABOUR000000000	CIDM_AU_2019_1530	Typhimurium	19	1	0	0	0	116	80	5036120	538002	52.12	175013	74289	2065	3063	912
SAMN14862332	JABOUQ000000000	CIDM_AU_2019_1531	Typhimurium	19	1	0.484262	0	1.0989	114	78	4878999	600621	52.17	178508	74149	2065	3063	912
SAMN14862333	JABOUP000000000	CIDM_AU_2019_1532	Typhimurium	19	1	0.484262	0	1.0989	108	78	4877653	538494	52.18	149675	75608	2065	3063	912
SAMN14862334	JABOUO000000000	CIDM_AU_2019_1533	Typhimurium	19	1	0.484262	0	1.0989	96	76	4895397	596188	52.18	149675	75608	2065	3063	912
SAMN14862335	JABOUN000000000	CIDM_AU_2019_1534	Typhimurium	19	1	0	0	0	94	71	4792896	367911	52.17	170809	74385	2065	3063	912
SAMN14862336	JABOUM000000000	CIDM_AU_2019_1535	Typhimurium	19	1	0.484262	0	1.0989	84	80	4877965	445331	52.17	178523	74149	2065	3063	912
SAMN14862337	JABOUL000000000	CIDM_AU_2019_1536	Typhimurium	19	1	0.484262	0	1.0989	85	87	4966932	538441	52.14	149675	55862	2065	3063	912
SAMN14862338	JABOUK000000000	CIDM_AU_2019_1537	Typhimurium	19	1	0.484262	0	1.0989	116	79	4907448	600190	52.15	197620	75608	2065	3063	912
SAMN14862339	JABOUJ000000000	CIDM_AU_2019_1538	Typhimurium	19	1	0	0	0	101	87	4853445	322560	52.11	122157	73629	2065	3063	912
SAMN14862340	JABOUI000000000	CIDM_AU_2019_1539	Typhimurium	19	1	0	0	0	114	82	4887035	538485	52.19	124251	60410	2065	3063	912
SAMN14862341	JABOUH000000000	CIDM_AU_2019_1540	Typhimurium	19	1	0.484262	0	1.0989	82	76	4870983	538465	52.18	178508	74164	2065	3063	912
SAMN14862342	JABOUG000000000	CIDM_AU_2019_1541	Typhimurium	19	1	0	0	0	98	73	4860296	449438	52.17	238420	81551	2065	3063	912
SAMN14862343	JABOUF000000000	CIDM_AU_2019_1542	Typhimurium	19	1	0.484262	0	1.0989	90	79	4870102	449328	52.19	149675	75608	2065	3063	912
SAMN14862344	JABOUE000000000	CIDM_AU_2019_1543	Typhimurium	19	1	0	0	0	96	76	4885040	449801	52.19	178275	82295	2065	3063	912
SAMN14862345	JABOUD000000000	CIDM_AU_2019_1544	Typhimurium	19	1	0	0	0	131	81	4887230	538524	52.19	149674	61914	2065	3063	912
SAMN14862346	JABOUC000000000	CIDM_AU_2019_1545	Typhimurium	19	1	0	0	0	103	84	4839528	324622	52.12	120409	69715	2065	3063	912
SAMN14862347	JABOUB000000000	CIDM_AU_2019_1546	Typhimurium	19	1	0	0	0	106	87	4838838	266893	52.12	120409	74335	2065	3063	912
SAMN14862348	JABOUA000000000	CIDM_AU_2019_1547	Typhimurium	19	1	0.484262	0	1.0989	121	83	4902288	538068	52.17	146006	61790	2065	3063	912
SAMN14862349	JABOTZ000000000	CIDM_AU_2019_1548	Typhimurium	19	1	0.968523	0	0	115	77	4875486	449610	52.19	170184	81544	2065	3063	912
SAMN14862350	JABOTY000000000	CIDM_AU_2019_1549	Typhimurium	19	1	0	0	0	88	78	4889419	538003	52.19	178517	75606	2065	3063	912
SAMN14862351	JABOTX000000000	CIDM_AU_2019_1550	Typhimurium	19	1	0	0	0	87	79	4889317	449801	52.19	198958	75605	2065	3063	912
SAMN14862352	JABOTW000000000	CIDM_AU_2019_1551	Typhimurium	19	1	0	0	0	110	71	4889177	367904	52.14	175112	73244	2065	3063	912
SAMN14862353	JABOTV000000000	CIDM_AU_2019_1552	Typhimurium	19	1	0	0.326584	0	92	76	4957471	538564	52.12	178628	75609	2065	3063	912
SAMN14862354	JABOTU000000000	CIDM_AU_2019_1553	Typhimurium	19	1	0	0	0	121	81	4832384	322560	52.13	122157	75609	2065	3063	912
SAMN14862355	JABOTT000000000	CIDM_AU_2019_1554	Typhimurium	19	1	0.484262	0	1.0989	126	77	4991979	600620	52.12	149675	75608	2065	3063	912
SAMN14862356	JABOTS000000000	CIDM_AU_2019_1555	Typhimurium	19	1	0.484262	0	1.0989	92	76	4907614	324864	52.15	147476	81078	2065	3063	912
SAMN14862357	JABOTR000000000	CIDM_AU_2019_1556	Typhimurium	19	1	0	0	0	102	88	4837621	324391	52.12	120650	69715	2065	3063	912
SAMN14862358	JABOTQ000000000	CIDM_AU_2019_1557	TyphimuriumI 4,[5],12:i:-	34	1	0	0	0	83	87	4852459	628598	52.16	149675	65082	2065	3063	912
SAMN14862359	JABOTP000000000	CIDM_AU_2019_1558	Typhimurium	19	1	0	0	0	88	76	4887698	600125	52.19	178644	81551	2065	3063	912
SAMN14862360	JABOTO000000000	CIDM_AU_2019_1559	Typhimurium	19	1	0.484262	0	1.0989	95	78	4961579	538370	52.13	149675	74146	2065	3063	912
SAMN14862361	JABOTN000000000	CIDM_AU_2019_1560	TyphimuriumI 4,[5],12:i:-	34	1	0	0	0	138	92	4943551	465029	52.16	170321	77555	2065	3063	912
SAMN14862362	JABOTM000000000	CIDM_AU_2019_1561	Typhimurium	19	1	0.484262	0	1.0989	141	75	4903536	449813	52.15	150853	75608	2065	3063	912
SAMN14862363	JABOTL000000000	CIDM_AU_2019_1562	Typhimurium	19	1	0	0	0	117	75	4887739	538847	52.19	178760	75603	2065	3063	912
SAMN14862364	JABOTK000000000	CIDM_AU_2019_1563	Typhimurium	19	1	0	0	0	118	82	4886399	600474	52.19	141536	60424	2065	3063	912
SAMN14862365	JABOTJ000000000	CIDM_AU_2019_1564	Typhimurium	19	1	0.484262	0	1.0989	114	73	4902074	538543	52.15	149675	74120	2065	3063	912
SAMN14862366	JABOTI000000000	CIDM_AU_2019_1565	Typhimurium	19	1	0.484262	0	1.0989	90	77	4903958	538473	52.17	146012	75608	2065	3063	912
SAMN14862367	JABOTH000000000	CIDM_AU_2019_1566	Typhimurium	19	1	0	0	0	95	83	4880323	527528	52.08	125810	81626	2065	3063	912
SAMN14862368	JABOTG000000000	CIDM_AU_2019_1567	Typhimurium	19	1	0	0	0	110	81	4945758	400887	52.13	178377	74257	2065	3063	912
SAMN14862369	JABOTF000000000	CIDM_AU_2019_1568	TyphimuriumI 4,[5],12:i:-	34	1	0	0	0	102	87	4879866	628583	52.17	163704	68392	2065	3063	912
SAMN14862370	JABOTE000000000	CIDM_AU_2019_1569	Typhimurium	19	1	0.484262	0	1.0989	81	74	4900658	600539	52.17	178378	75608	2065	3063	912
SAMN14862371	JABOTD000000000	CIDM_AU_2019_1570	Typhimurium	19	1	0.484262	0	1.0989	79	72	4905717	538464	52.15	178508	75608	2065	3063	912
SAMN14862372	JABOTC000000000	CIDM_AU_2019_1571	Typhimurium	19	1	0	0	0	68	68	4888061	431074	52.14	178521	81002	2065	3063	912
SAMN14862373	JABOTB000000000	CIDM_AU_2019_1572	Typhimurium	19	1	0.484262	0	0	105	80	4870689	449460	52.18	160304	74315	2065	3063	912
SAMN14862374	JABOTA000000000	CIDM_AU_2019_1573	Typhimurium	19	1	0.484262	0	1.0989	140	80	4906559	324864	52.15	146000	75608	2065	3063	912
SAMN14862375	JABOSZ000000000	CIDM_AU_2019_1574	Typhimurium	19	1	0.484262	0	1.0989	119	77	4908027	538464	52.15	149675	74149	2065	3063	912
SAMN14862376	JABOSY000000000	CIDM_AU_2019_1575	Typhimurium	19	1	0	0	0	103	78	4888227	538491	52.19	169005	81551	2065	3063	912
SAMN14862377	JABOSX000000000	CIDM_AU_2019_1576	Typhimurium	19	1	0.484262	0	1.0989	117	87	4969124	368757	52.13	147708	62076	2065	3063	912
SAMN14862378	JABOSW000000000	CIDM_AU_2019_1577	TyphimuriumI 4,[5],12:i:-	34	1	0	0	0	103	112	5154929	628620	51.92	137425	58383	2065	3063	912
SAMN14862379	JABOSV000000000	CIDM_AU_2019_1578	Typhimurium	19	1	0	0	0	120	82	4884219	538129	52.19	149674	61913	2065	3063	912
SAMN14862380	JABOSU000000000	CIDM_AU_2019_1579	Typhimurium	19	1	0	0	0	60	76	4946055	777894	52.12	193150	75977	2065	3063	912
SAMN14862381	JABOST000000000	CIDM_AU_2019_1580	Typhimurium	19	1	0	0	0	115	79	4890040	538583	52.19	149676	82295	2065	3063	912
SAMN14862382	JABOSS000000000	CIDM_AU_2019_1581	Typhimurium	19	1	0.484262	0	1.0989	117	85	4901176	368378	52.18	119636	74149	2065	3063	912
SAMN14862383	JABOSR000000000	CIDM_AU_2019_1582	Typhimurium	19	1	0.484262	0	1.0989	86	92	5021056	600713	52.09	149675	74149	2065	3063	912
SAMN14862384	JABOSQ000000000	CIDM_AU_2019_1583	Typhimurium	19	1	0.484262	0	0	77	76	4949986	508708	52.17	178506	73987	2065	3063	912
SAMN14862385	JABOSP000000000	CIDM_AU_2019_1584	Typhimurium	19	1	0	0	0	90	79	4886762	449631	52.19	149674	62094	2065	3063	912
SAMN14862386	JABOSO000000000	CIDM_AU_2019_1585	Typhimurium	19	1	0	0	0	75	79	4888168	449566	52.19	178393	81551	2065	3063	912
SAMN14862387	JABOSN000000000	CIDM_AU_2019_1586	Typhimurium	19	1	0.484262	0	1.0989	98	78	4903706	430647	52.15	178400	74149	2065	3063	912
SAMN14862388	JABOSM000000000	CIDM_AU_2019_1587	Typhimurium	19	1	0.484262	0	1.0989	68	77	4904443	538478	52.15	147368	62261	2065	3063	912
SAMN14862389	JABOSL000000000	CIDM_AU_2019_1588	Typhimurium	19	1	0	0	0	105	83	4831183	324391	52.13	133439	74335	2065	3063	912
SAMN14862390	JABOSK000000000	CIDM_AU_2019_1589	Typhimurium	19	1	0	0.326584	0	102	81	4885082	538644	52.19	149674	75606	2065	3063	912
SAMN14862391	JABOSJ000000000	CIDM_AU_2019_1590	Typhimurium	19	1	0.484262	0	1.0989	134	76	4896879	534035	52.18	178508	75608	2065	3063	912
SAMN14862392	JABOSI000000000	CIDM_AU_2019_1591	Typhimurium	19	1	0	0	0	103	93	4838113	324391	52.13	120650	55846	2065	3063	912
SAMN14862393	JABOSH000000000	CIDM_AU_2019_1592	Typhimurium	19	1	0.484262	0	1.0989	136	70	4897066	600271	52.17	163810	81544	2065	3063	912
SAMN14862394	JABOSG000000000	CIDM_AU_2019_1593	Typhimurium	19	1	0.484262	0	1.0989	84	79	4969306	600622	52.12	178508	75608	2065	3063	912
SAMN14862395	JABOSF000000000	CIDM_AU_2019_1594	Typhimurium	19	1	0	0	0	137	83	4889675	538074	52.19	149676	74280	2065	3063	912
SAMN14862396	JABOSE000000000	CIDM_AU_2019_1595	Typhimurium	19	1	0.484262	0	1.0989	129	77	4908203	600713	52.15	169600	74149	2065	3063	912
SAMN14862397	JABOSD000000000	CIDM_AU_2019_1596	Typhimurium	19	1	0	0	0	118	60	4741394	527581	52.14	192736	97492	2065	3063	912
SAMN14862398	JABOSC000000000	CIDM_AU_2019_1597	Typhimurium	19	1	0	0	0	103	81	4891664	538517	52.19	149674	81551	2065	3063	912
SAMN14862399	JABOSB000000000	CIDM_AU_2019_1598	Typhimurium	19	1	0	0	0	93	76	4887524	600555	52.19	149674	82295	2065	3063	912
SAMN14862400	JABOSA000000000	CIDM_AU_2019_1599	Typhimurium	19	1	0.484262	0	1.0989	97	81	4907325	324864	52.15	149675	74120	2065	3063	912
SAMN14862401	JABQMD000000000	CIDM_AU_2019_1600	Typhimurium	19	1	0	0	0	107	98	4945441	600031	52.13	111929	50206	2065	3063	912
SAMN14862402	JABQMC000000000	CIDM_AU_2019_1601	Typhimurium	19	1	0.484262	0	1.0989	106	81	4870880	538557	52.19	178508	75608	2065	3063	912
SAMN14862403	JABQMB000000000	CIDM_AU_2019_1602	Typhimurium	19	1	0	0	0	83	71	4791475	367903	52.17	175082	65198	2065	3063	912
SAMN14862404	JABQMA000000000	CIDM_AU_2019_1603	Typhimurium	19	1	0	0	0	102	77	4883891	531307	52.19	178762	60410	2065	3063	912
SAMN14862405	JABQLZ000000000	CIDM_AU_2019_1604	Typhimurium	19	1	0	0	0	99	78	4886181	538476	52.19	178762	62259	2065	3063	912
SAMN14862406	JABQLY000000000	CIDM_AU_2019_1605	TyphimuriumI 4,[5],12:i:-	34	1	0	0	0	96	92	4975086	738805	52.08	182113	60197	2065	3063	912
SAMN14862407	JABQLX000000000	CIDM_AU_2019_1606	Typhimurium	19	1	0	0	0	79	87	4929273	430937	52.15	149674	55838	2065	3063	912
SAMN14862408	JABQLW000000000	CIDM_AU_2019_1607	Typhimurium	19	1	0	0	0	104	78	4885165	538144	52.19	149674	61787	2065	3063	912
SAMN14862409	JABQLV000000000	CIDM_AU_2019_1608	Typhimurium	19	1	0.484262	0	1.0989	99	86	4969334	600622	52.13	145996	74120	2065	3063	912
SAMN14862410	JABQLU000000000	CIDM_AU_2019_1609	Typhimurium	19	1	0.484262	0	1.0989	113	76	4873539	449150	52.18	178432	75608	2065	3063	912
SAMN14862411	JABQLT000000000	CIDM_AU_2019_1610	Typhimurium	19	1	0	0	0	70	87	4890160	445656	52.19	124251	60375	2065	3063	912
SAMN14862412	JABQLS000000000	CIDM_AU_2019_1611	Typhimurium	19	1	0.484262	0	1.0989	88	79	4907295	538832	52.15	149675	74149	2065	3063	912
SAMN14862413	JABQLR000000000	CIDM_AU_2019_1612	Typhimurium	19	1	0.484262	0	1.0989	101	81	4879447	449409	52.18	169689	74149	2065	3063	912
SAMN14862414	JABQLQ000000000	CIDM_AU_2019_1613	Typhimurium	19	1	0	0	0	74	86	4888305	449691	52.19	149674	60236	2065	3063	912
SAMN14862415	JABQLP000000000	CIDM_AU_2019_1614	TyphimuriumI 4,[5],12:i:-	34	1	0	0	0	82	103	5062177	346678	52.06	149675	61154	2065	3063	912
SAMN14862416	JABQLO000000000	CIDM_AU_2019_1615	Typhimurium	19	1	0.484262	0	1.0989	60	81	4875429	538837	52.18	131722	61901	2065	3063	912
SAMN14862417	JABQLN000000000	CIDM_AU_2019_1616	Typhimurium	19	1	0	0	0	110	79	4887650	538369	52.19	149674	75606	2065	3063	912
SAMN14862418	JABQLM000000000	CIDM_AU_2019_1617	Typhimurium	19	1	0.484262	0	1.0989	68	78	4905684	430647	52.15	178506	74149	2065	3063	912
SAMN14862419	JABQLL000000000	CIDM_AU_2019_1618	Typhimurium	19	1	0.484262	0	1.0989	94	77	4874990	600447	52.18	165474	75608	2065	3063	912
SAMN14862420	JABQLK000000000	CIDM_AU_2019_1619	Typhimurium	19	1	0	0	0	68	79	4885591	600125	52.19	149674	60415	2065	3063	912
SAMN14862421	JABQLJ000000000	CIDM_AU_2019_1620	TyphimuriumI 4,[5],12:i:-	34	1	0	0	0	86	90	5058030	667827	52.09	182112	77533	2065	3063	912
SAMN14862422	JABQLI000000000	CIDM_AU_2019_1621	Typhimurium	19	1	0.484262	0	1.0989	78	80	4880189	449585	52.18	178629	75608	2065	3063	912
SAMN14862423	JABQLH000000000	CIDM_AU_2019_1622	Typhimurium	19	1	0	0	0	78	73	4803208	566228	52.16	110585	75610	2065	3063	912
SAMN14862424	JABQLG000000000	CIDM_AU_2019_1623	Typhimurium	19	1	0	0	0	98	79	4883684	538002	52.19	149674	75606	2065	3063	912
SAMN14862425	JABQLF000000000	CIDM_AU_2019_1624	Typhimurium	19	1	0.484262	0	1.0989	102	79	4897749	538068	52.17	145964	74149	2065	3063	912
SAMN14862426	JABQLE000000000	CIDM_AU_2019_1625	Typhimurium	19	1	0	0	0	99	81	4885162	538585	52.19	124251	75605	2065	3063	912
SAMN14862427	JABQLD000000000	CIDM_AU_2019_1626	Typhimurium	34	1	0	0	0	86	87	4906294	628872	52.13	145499	68392	2065	3063	912
SAMN14862428	JABQLC000000000	CIDM_AU_2019_1627	Typhimurium	19	1	0.484262	0	1.0989	72	98	5027670	382722	52.11	149675	60446	2065	3063	912
SAMN14862429	JABQLB000000000	CIDM_AU_2019_1628	TyphimuriumI 4,[5],12:i:-	34	1	0	0	0	70	105	5097998	628228	52.01	171834	54526	2065	3063	912
SAMN14862430	JABQLA000000000	CIDM_AU_2019_1629	Typhimurium	19	1	0.484262	0	1.0989	90	77	4876293	538841	52.18	178508	61840	2065	3063	912
SAMN14862431	JABQKZ000000000	CIDM_AU_2019_1630	Typhimurium	19	1	0.484262	0	1.0989	78	73	4873611	600447	52.18	178390	81544	2065	3063	912
SAMN14862432	JABQKY000000000	CIDM_AU_2019_1631	Typhimurium	19	1	0	0	0	76	84	4889606	538499	52.19	129520	62268	2065	3063	912
SAMN14862433	JABQKX000000000	CIDM_AU_2019_1632	Typhimurium	19	1	0.484262	0	1.0989	114	75	4866810	599992	52.18	178400	81544	2065	3063	912
SAMN14862434	JABQKW000000000	CIDM_AU_2019_1633	Typhimurium	19	1	0	0	0	78	83	4889384	600555	52.19	149674	75606	2065	3063	912
SAMN14862435	JABQKV000000000	CIDM_AU_2019_1634	Typhimurium	19	1	0.484262	0	1.0989	82	73	4905404	600353	52.15	149675	78202	2065	3063	912
SAMN14862436	JABQKU000000000	CIDM_AU_2019_1635	Typhimurium	19	1	0.484262	0	1.0989	40	76	4901941	449785	52.17	178432	74149	2065	3063	912
SAMN14862437	JABQKT000000000	CIDM_AU_2019_1636	Typhimurium	19	1	0	0	0	77	83	4891297	449463	52.19	149676	60383	2065	3063	912
SAMN14862438	JABQKS000000000	CIDM_AU_2019_1637	Typhimurium	19	1	0	0	0	95	82	4920009	449801	52.2	178762	75606	2065	3063	912
SAMN14862439	JABQKR000000000	CIDM_AU_2019_1638	Typhimurium	19	1	0	0	0	99	76	4884472	600288	52.19	175007	80887	2065	3063	912
SAMN14862440	JABQKQ000000000	CIDM_AU_2019_1639	Typhimurium	19	1	0	0.326584	0	113	77	4870426	449444	52.17	178638	74315	2065	3063	912
SAMN14862441	JABQKP000000000	CIDM_AU_2019_1640	Typhimurium	19	1	0.484262	0	1.0989	110	77	4873507	449820	52.18	149675	74149	2065	3063	912
SAMN14862442	JABQKO000000000	CIDM_AU_2019_1641	TyphimuriumI 4,[5],12:i:-	34	1	0	0	0	129	93	5027457	738802	52.14	175015	65080	2065	3063	912
SAMN14862443	JABQKN000000000	CIDM_AU_2019_1642	Typhimurium	19	1	0	0	0	100	81	4889153	600648	52.19	193710	75606	2065	3063	912
SAMN14862444	JABQKM000000000	CIDM_AU_2019_1643	Typhimurium	19	1	0.484262	0	1.0989	105	75	4899420	449032	52.17	178629	81544	2065	3063	912
SAMN14862445	JABQKL000000000	CIDM_AU_2019_1644	Typhimurium	19	1	0.484262	0	1.0989	47	77	4898958	538520	52.17	178508	74075	2065	3063	912
SAMN14862446	JABQKK000000000	CIDM_AU_2019_1645	Typhimurium	19	1	0	0	0	62	83	4830977	359304	52.12	122157	69714	2065	3063	912
SAMN14862447	JABQKJ000000000	CIDM_AU_2019_1646	Typhimurium	19	1	0	0.326584	0	85	77	4872216	538531	52.17	149660	74315	2065	3063	912
SAMN14862448	JABQKI000000000	CIDM_AU_2019_1647	Typhimurium	19	1	0	0	0	98	82	5023568	537762	52.16	178393	81551	2065	3063	912
SAMN14862449	JABQKH000000000	CIDM_AU_2019_1648	Typhimurium	19	1	0	0	0	79	79	4889051	600371	52.19	178377	81551	2065	3063	912
SAMN14862450	JABQKG000000000	CIDM_AU_2019_1649	Typhimurium	19	1	0	0	0	96	81	4885899	538682	52.19	124251	74118	2065	3063	912
SAMN14862451	JABQKF000000000	CIDM_AU_2019_1650	Typhimurium	19	1	0.484262	0	1.0989	114	75	4867688	449822	52.19	169713	75608	2065	3063	912
SAMN14862452	JABQKE000000000	CIDM_AU_2019_1651	Typhimurium	19	1	0	0	0	81	60	4784509	721688	52.15	175063	97531	2065	3063	912
SAMN14862453	JABQKD000000000	CIDM_AU_2019_1652	Typhimurium	19	1	0.484262	0	1.0989	106	72	4899836	600539	52.17	178508	81544	2065	3063	912
SAMN14862454	JABQKC000000000	CIDM_AU_2019_1653	Typhimurium	19	1	0.484262	0	1.0989	90	79	4989981	538833	52.14	146006	74232	2065	3063	912
SAMN14862455	JABQKB000000000	CIDM_AU_2019_1654	Typhimurium	19	1	0	0	0	81	81	4888027	538531	52.19	149674	75606	2065	3063	912
SAMN14862456	JABQKA000000000	CIDM_AU_2019_1655	Typhimurium	19	1	0	0	0	90	77	4885352	600104	52.19	175006	81551	2065	3063	912
SAMN14862457	JABQJZ000000000	CIDM_AU_2019_1656	Typhimurium	19	1	0.484262	0	1.0989	91	77	4900154	538566	52.17	149675	74149	2065	3063	912
SAMN14862458	JABQJY000000000	CIDM_AU_2019_1657	Typhimurium	19	1	0.484262	0	1.0989	115	80	4874848	538465	52.18	149674	74149	2065	3063	912
SAMN14862459	JABQJX000000000	CIDM_AU_2019_1658	TyphimuriumI 4,[5],12:i:-	34	1	0	0	0	124	86	4915738	738389	52.17	182112	77555	2065	3063	912
SAMN14862460	JABQJW000000000	CIDM_AU_2019_1659	Typhimurium	19	1	0.484262	0	1.0989	115	74	4897005	596188	52.18	178508	81544	2065	3063	912
SAMN14862461	JABQJV000000000	CIDM_AU_2019_1660	Typhimurium	19	1	0.484262	0	1.0989	94	73	4895256	534041	52.18	178357	74120	2065	3063	912
SAMN14862462	JABQJU000000000	CIDM_AU_2019_1661	Typhimurium	19	1	0.484262	0	1.0989	87	82	4907716	538914	52.15	149675	74120	2065	3063	912
SAMN14862463	JABQJT000000000	CIDM_AU_2019_1662	Typhimurium	19	1	0	0	0	87	83	4884609	445626	52.19	149674	77751	2065	3063	912
SAMN14862464	JABQJS000000000	CIDM_AU_2019_1663	TyphimuriumI 4,[5],12:i:-	34	1	0	0	0	88	95	5030197	777913	52.14	157761	65081	2065	3063	912
SAMN14862465	JABQJR000000000	CIDM_AU_2019_1664	Typhimurium	19	1	0	0	0	60	82	4886985	538108	52.19	149676	62102	2065	3063	912
SAMN14862466	JABQJQ000000000	CIDM_AU_2019_1665	Typhimurium	19	1	0	0	0	114	81	4887356	600300	52.19	178760	75606	2065	3063	912
SAMN14862467	JABQJP000000000	CIDM_AU_2019_1666	Typhimurium	19	1	0	0.326584	0	112	78	4908687	441072	52.12	170233	74354	2065	3063	912
SAMN14862468	JABQJO000000000	CIDM_AU_2019_1667	Typhimurium	19	1	0.484262	0	1.0989	77	74	4897128	534032	52.18	149675	74120	2065	3063	912
SAMN14862469	JABQJN000000000	CIDM_AU_2019_1668	TyphimuriumI 4,[5],12:i:-	34	1	0	0	0	87	96	4975697	505570	52.13	166295	81626	2065	3063	912
SAMN14862470	JABQJM000000000	CIDM_AU_2019_1669	Typhimurium	19	1	0	0	0	72	76	4849719	628615	52.22	199624	75609	2065	3063	912
SAMN14862471	JABQJL000000000	CIDM_AU_2019_1670	Typhimurium	19	1	0	0	0	69	86	4927821	538511	52.15	149674	60419	2065	3063	912
SAMN14862472	JABQJK000000000	CIDM_AU_2019_1671	Typhimurium	19	1	0	0	0	90	77	4883493	600299	52.19	178524	75606	2065	3063	912
SAMN14862473	JABQJJ000000000	CIDM_AU_2019_1672	Typhimurium	19	1	0.484262	0	1.0989	92	82	4906710	324864	52.15	125707	74149	2065	3063	912
SAMN14862474	JABQJI000000000	CIDM_AU_2019_1673	TyphimuriumI 4,[5],12:i:-	34	1	0	0	0	108	92	5226591	441516	52.11	182111	77555	2065	3063	912
SAMN14862475	JABQJH000000000	CIDM_AU_2019_1674	Typhimurium	19	1	0.484262	0	1.0989	147	78	4990368	449702	52.13	146012	81544	2065	3063	912
SAMN14862476	JABQJG000000000	CIDM_AU_2019_1675	Typhimurium	19	1	0	0	0	104	78	4886954	600299	52.19	149674	81551	2065	3063	912
SAMN14862477	JABQJF000000000	CIDM_AU_2019_1676	Typhimurium	19	1	0.484262	0	1.0989	61	74	4910972	538581	52.15	178507	75608	2065	3063	912
SAMN14862478	JABQJE000000000	CIDM_AU_2019_1677	Typhimurium	19	1	0	0.326584	0	63	87	4939835	538543	52.12	149675	73882	2065	3063	912
SAMN14862479	JABQJD000000000	CIDM_AU_2019_1678	Typhimurium	19	1	0.484262	0	1.0989	44	76	4897700	449040	52.17	175479	77750	2065	3063	912
SAMN14862480	JABQJC000000000	CIDM_AU_2019_1679	Typhimurium	19	1	0.484262	0	1.0989	33	79	4869780	538484	52.19	143587	75608	2065	3063	912
SAMN14862481	JABQJB000000000	CIDM_AU_2019_1680	Typhimurium	36	1	0	0	0	45	64	4751453	447844	52.11	172273	74304	2065	3063	912
SAMN14862482	JABQJA000000000	CIDM_AU_2019_1681	Typhimurium	19	1	0.484262	0	1.0989	43	79	4906720	430647	52.15	178627	74120	2065	3063	912
SAMN14862483	JABQIZ000000000	CIDM_AU_2019_1682	Typhimurium	19	1	0.484262	0	1.0989	41	79	4878729	538434	52.17	149675	75608	2065	3063	912
SAMN14862484	JABQIY000000000	CIDM_AU_2019_1683	Typhimurium	19	1	0.484262	0	0	50	76	4868618	429959	52.18	160304	75610	2065	3063	912
SAMN14862485	JABQIX000000000	CIDM_AU_2019_1684	Typhimurium	19	1	0.484262	0	1.0989	50	89	4916316	324865	52.12	145882	56588	2065	3063	912
SAMN14862486	JABQIW000000000	CIDM_AU_2019_1685	Typhimurium	19	1	0	0	0	62	81	4861719	346484	52.16	157575	77751	2065	3063	912
SAMN14862487	JABQIV000000000	CIDM_AU_2019_1686	Typhimurium	19	1	0.484262	0	1.0989	55	81	4897270	449393	52.18	178744	74149	2065	3063	912
SAMN14862488	JABQIU000000000	CIDM_AU_2019_1687	Typhimurium	19	1	0	0	0	52	84	4886698	445626	52.19	149674	60560	2065	3063	912
SAMN14862489	JABQIT000000000	CIDM_AU_2019_1688	Typhimurium	19	1	0	0.326584	0	56	76	4874637	445463	52.17	217196	76138	2065	3063	912
SAMN14862490	JABQIS000000000	CIDM_AU_2019_1689	Typhimurium	19	1	0.484262	0	1.0989	62	83	4968499	538264	52.12	148663	74120	2065	3063	912
SAMN14862491	JABQIR000000000	CIDM_AU_2019_1690	Typhimurium	19	1	0.484262	0	1.0989	52	77	4904152	538206	52.15	147476	75608	2065	3063	912
SAMN14862492	JABQIQ000000000	CIDM_AU_2019_1691	Typhimurium	19	1	0	0	0	40	79	4885778	344047	52.19	149674	81551	2065	3063	912
SAMN14862493	JABQIP000000000	CIDM_AU_2019_1692	Typhimurium	19	1	0	0	0	68	87	4994861	599802	52.01	178746	71597	2065	3063	912
SAMN14862494	JABQIO000000000	CIDM_AU_2019_1693	Typhimurium	36	1	0	0	0	51	57	4716537	447893	52.12	201630	70243	2065	3063	912
SAMN14862495	JABQIN000000000	CIDM_AU_2019_1694	Typhimurium	19	1	0	0	0	47	81	4888258	449691	52.19	199828	81551	2065	3063	912
SAMN14862496	JABQIM000000000	CIDM_AU_2019_1695	Typhimurium	19	1	0.484262	0	1.0989	42	77	4906182	430647	52.15	178506	75608	2065	3063	912
SAMN14862497	JABQIL000000000	CIDM_AU_2019_1696	Typhimurium	19	1	0.484262	0	1.0989	37	78	4904891	449348	52.18	149675	74149	2065	3063	912
SAMN14862498	JABQIK000000000	CIDM_AU_2019_1697	Typhimurium	19	1	0.484262	0	1.0989	52	75	4899782	600539	52.18	169436	74149	2065	3063	912
SAMN14862499	JABQIJ000000000	CIDM_AU_2019_1698	Typhimurium	36	1	0	0	0	145	58	4712861	448002	52.12	180665	65076	2065	3063	912
SAMN14862500	JABQII000000000	CIDM_AU_2019_1699	Typhimurium	19	1	0.484262	0	1.0989	108	75	4908586	538884	52.15	175479	75608	2065	3063	912
SAMN14862501	JABQIH000000000	CIDM_AU_2019_1700	Typhimurium	19	1	0.484262	0	1.0989	75	77	4869120	538382	52.18	178628	74120	2065	3063	912
SAMN14862502	JABQIG000000000	CIDM_AU_2019_1701	Typhimurium	19	1	0.968523	0	0	34	75	4874952	538317	52.18	220017	74354	2065	3063	912
SAMN14862503	JABQIF000000000	CIDM_AU_2019_1702	Typhimurium	19	1	0	0	0	121	86	4886575	430561	52.2	124251	58790	2065	3063	912
SAMN14862504	JABQIE000000000	CIDM_AU_2019_1703	TyphimuriumI 4,[5],12:i:-	34	1	0	0	0	107	97	5031244	580187	52.14	149675	58892	2065	3063	912
SAMN14862505	JABQID000000000	CIDM_AU_2019_1704	Typhimurium	19	1	0.484262	0	1.0989	83	82	4905625	538462	52.15	170452	72643	2065	3063	912
SAMN14862506	JABQIC000000000	CIDM_AU_2019_1705	Typhimurium	19	1	0.484262	0	1.0989	83	72	4896242	534044	52.17	178506	74009	2065	3063	912
SAMN14862507	JABQIB000000000	CIDM_AU_2019_1706	TyphimuriumI 4,[5],12:i:-	34	1	0	0	0	124	76	4969901	321535	52.07	144720	75608	2065	3063	912
SAMN14862508	JABQIA000000000	CIDM_AU_2019_1707	Typhimurium	19	1	0	0	0	126	79	4888390	343937	52.19	168200	61788	2065	3063	912
SAMN14862509	JABQHZ000000000	CIDM_AU_2019_1708	Typhimurium	19	1	0.484262	0	1.0989	126	82	4876559	449565	52.18	146153	61915	2065	3063	912
SAMN14862510	JABQHY000000000	CIDM_AU_2019_1709	TyphimuriumI 4,[5],12:i:-	34	1	0	0	0	148	105	5025588	324849	52.16	149715	63282	2065	3063	912
SAMN14862511	JABQHX000000000	CIDM_AU_2019_1710	Typhimurium	-	1	0	0	0	129	86	5126986	490086	52.19	129520	60424	2065	3063	912
SAMN14862512	JABQHW000000000	CIDM_AU_2019_1711	Typhimurium	19	1	0.484262	0	1.0989	119	81	4901339	449272	52.18	149675	74149	2065	3063	912
SAMN14862513	JABQHV000000000	CIDM_AU_2019_1712	TyphimuriumI 4,[5],12:i:-	34	1	0	0	0	90	108	5114491	628586	52.04	149675	60342	2065	3063	912
SAMN14862514	JABQHU000000000	CIDM_AU_2019_1713	Typhimurium	19	1	0.484262	0	1.0989	139	83	4879350	324864	52.18	149042	74120	2065	3063	912
SAMN14862515	JABQHT000000000	CIDM_AU_2019_1714	Typhimurium	19	1	0.484262	0	1.0989	118	79	4894424	324864	52.18	149675	72770	2065	3063	912
SAMN14862516	JABQHS000000000	CIDM_AU_2019_1715	Typhimurium	19	1	0	0	0	94	88	4925428	408013	52.2	143549	60235	2065	3063	912
SAMN14862517	JABQHR000000000	CIDM_AU_2019_1716	Typhimurium	19	1	0.484262	0	1.0989	138	77	4896653	533877	52.18	169643	74120	2065	3063	912
SAMN14862518	JABQHQ000000000	CIDM_AU_2019_1717	Typhimurium	19	1	0.484262	0	1.0989	45	83	4910183	430879	52.15	149707	72599	2065	3063	912
SAMN14862519	JABQHP000000000	CIDM_AU_2019_1718	Typhimurium	19	1	0.484262	0	1.0989	126	105	4905514	430879	52.14	90581	47582	2065	3063	912
SAMN14862520	JABQHO000000000	CIDM_AU_2019_1719	Typhimurium	19	1	0	0	0	93	81	4888106	538620	52.19	143782	76435	2065	3063	912
SAMN14862521	JABQHN000000000	CIDM_AU_2019_1720	Typhimurium	19	1	0.484262	0	1.0989	93	96	4970897	324863	52.1	143776	72640	2065	3063	912
SAMN14862522	JABQHM000000000	CIDM_AU_2019_1721	Typhimurium	19	1	0.484262	0	1.0989	164	78	4910480	324863	52.15	149646	74149	2065	3063	912
SAMN14862523	JABQHL000000000	CIDM_AU_2019_1722	Typhimurium	19	1	0	0	0	135	90	4888348	365513	52.19	124251	60109	2065	3063	912
SAMN14862524	JABQHK000000000	CIDM_AU_2019_1723	Typhimurium	19	1	0.484262	0	1.0989	148	81	4898280	368378	52.18	143752	62353	2065	3063	912
SAMN14862525	JABQHJ000000000	CIDM_AU_2019_1724	Typhimurium	19	1	0.968523	0	0	174	86	4965979	359706	52.14	147376	62066	2065	3063	912
SAMN14862526	JABQHI000000000	CIDM_AU_2019_1725	Typhimurium	19	1	0	0	0	150	87	4891524	344109	52.19	149511	60409	2065	3063	912
SAMN14862527	JABQHH000000000	CIDM_AU_2019_1726	Typhimurium	19	1	0.484262	0	1.0989	140	86	4912347	538522	52.16	120740	72638	2065	3063	912
SAMN14862528	JABQHG000000000	CIDM_AU_2019_1727	TyphimuriumI 4,[5],12:i:-	34	1	0	0	0	117	120	5046509	249628	52.16	110375	48841	2065	3063	912
SAMN14862529	JABQHF000000000	CIDM_AU_2019_1728	Typhimurium	19	1	0	0	0	91	79	4863779	430869	52.16	222416	75977	2065	3063	912
SAMN14862530	JABQHE000000000	CIDM_AU_2019_1729	Typhimurium	19	1	0	0	0	151	83	4886822	324637	52.19	127362	60415	2065	3063	912
SAMN14862531	JABQHD000000000	CIDM_AU_2019_1730	Typhimurium	19	1	0	0	0	143	88	4857765	370637	52.11	123599	69748	2065	3063	912
SAMN14862532	JABQHC000000000	CIDM_AU_2019_1731	TyphimuriumI 4,[5],12:i:-	34	1	0	0	0	139	99	5030771	667492	52.14	149675	65081	2065	3063	912
SAMN14862533	JABQHB000000000	CIDM_AU_2019_1732	Typhimurium	19	1	0.484262	0	1.0989	148	81	4898742	533583	52.18	149675	74120	2065	3063	912
SAMN14862534	JABQHA000000000	CIDM_AU_2019_1733	Typhimurium	19	1	0.484262	0	1.0989	158	81	4897196	449820	52.18	149675	62244	2065	3063	912
SAMN14862535	JABQGZ000000000	CIDM_AU_2019_1734	Typhimurium	19	1	0	0	0	127	82	4851547	321258	52.22	168210	74324	2065	3063	912
SAMN14862536	JABQGY000000000	CIDM_AU_2019_1735	Typhimurium	19	1	0	0	0	123	85	4856171	370811	52.11	140492	74324	2065	3063	912
SAMN14862537	JABQGX000000000	CIDM_AU_2019_1736	Typhimurium	36	1	0	0	0	75	81	4973577	447956	52	147678	70002	2065	3063	912
SAMN14862538	JABQGW000000000	CIDM_AU_2019_1737	Typhimurium	34	1	0	0	0	142	89	4909112	408633	52.13	158306	68400	2065	3063	912
SAMN14862539	JABQGV000000000	CIDM_AU_2019_1738	Typhimurium	19	1	0	0	0	135	83	4887917	537989	52.19	149674	74358	2065	3063	912
SAMN14862540	JABQGU000000000	CIDM_AU_2019_1739	Typhimurium	19	1	0.484262	0	1.0989	145	87	4897587	485698	52.18	149675	72710	2065	3063	912
SAMN14862541	JABQGT000000000	CIDM_AU_2019_1740	Typhimurium	36	1	0	0	0	138	84	5057417	447918	51.8	180666	56439	2065	3063	912
SAMN14862542	JABQGS000000000	CIDM_AU_2019_1741	Typhimurium	19	1	0	0	0	129	89	4929595	538285	52.15	149674	60101	2065	3063	912
SAMN14862543	JABQGR000000000	CIDM_AU_2019_1742	Typhimurium	19	1	0	0	0	112	82	4888226	449801	52.19	149760	74358	2065	3063	912
SAMN14862544	JABQGQ000000000	CIDM_AU_2019_1743	Typhimurium	19	1	0	0	0	111	79	4884437	449548	52.19	149675	75573	2065	3063	912
SAMN14862545	JABQGP000000000	CIDM_AU_2019_1744	Typhimurium	19	1	0	0	0	106	82	4888483	538439	52.19	149617	61927	2065	3063	912
SAMN14862546	JABQGO000000000	CIDM_AU_2019_1745	Typhimurium	19	1	0	0	0	99	84	4927095	538515	52.15	173706	75591	2065	3063	912
SAMN14862547	JABQGN000000000	CIDM_AU_2019_1746	Typhimurium	19	1	0	0	0	113	88	4929605	430456	52.15	124251	74358	2065	3063	912
SAMN14862548	JABQGM000000000	CIDM_AU_2019_1747	Typhimurium	19	1	0.484262	0	0	123	78	4934600	429959	52.17	160304	73987	2065	3063	912
SAMN14862549	JABQGL000000000	CIDM_AU_2019_1748	TyphimuriumI 4,[5],12:i:-	34	1	0	0	0	118	91	5027441	628753	52.14	149675	68392	2065	3063	912
SAMN14862550	JABQGK000000000	CIDM_AU_2019_1749	Typhimurium	19	1	0.484262	0	1.0989	120	80	4873409	538474	52.18	178508	74120	2065	3063	912
SAMN14862551	JABQGJ000000000	CIDM_AU_2019_1750	Typhimurium	19	1	0.484262	0	1.0989	112	79	4909054	538567	52.15	178514	74149	2065	3063	912
SAMN14862552	JABQGI000000000	CIDM_AU_2019_1751	Typhimurium	19	1	0.484262	0	1.0989	122	86	4877276	538347	52.18	149675	74120	2065	3063	912
SAMN14862553	JABQGH000000000	CIDM_AU_2019_1752	Typhimurium	19	1	0.484262	0	1.0989	87	75	4901391	430647	52.17	178435	80963	2065	3063	912
SAMN14862554	JABQGG000000000	CIDM_AU_2019_1753	Typhimurium	19	1	0.484262	0	1.0989	102	83	4875521	538413	52.17	149675	74148	2065	3063	912
SAMN14862555	JABQGF000000000	CIDM_AU_2019_1754	Typhimurium	19	1	0	0	0	90	77	4848032	365900	52.19	170333	74285	2065	3063	912
SAMN14862556	JABQGE000000000	CIDM_AU_2019_1755	Typhimurium	19	1	0	0	0	129	89	4929944	432397	52.15	175007	61928	2065	3063	912
SAMN14862557	JABQGD000000000	CIDM_AU_2019_1756	Typhimurium	19	1	0	0	0	135	81	4928526	538502	52.15	175007	81551	2065	3063	912
SAMN14862558	JABQGC000000000	CIDM_AU_2019_1757	Typhimurium	19	1	0	0	0	107	83	4888069	430818	52.19	149674	62297	2065	3063	912
SAMN14862559	JABQGB000000000	CIDM_AU_2019_1758	Typhimurium	19	1	0	0	0	118	85	4926304	430603	52.15	164209	74358	2065	3063	912
SAMN14862560	JABQGA000000000	CIDM_AU_2019_1759	Typhimurium	19	1	0	0	0	124	84	4885953	449486	52.19	143764	60430	2065	3063	912
SAMN14862561	JABQFZ000000000	CIDM_AU_2019_1760	Typhimurium	19	1	0.484262	0	1.0989	97	81	4901986	538390	52.17	149675	75608	2065	3063	912
SAMN14862562	JABQFY000000000	CIDM_AU_2019_1761	Typhimurium	19	1	0.484262	0	1.0989	111	89	4971366	538270	52.14	175479	60507	2065	3063	912
SAMN14862563	JABQFX000000000	CIDM_AU_2019_1762	Typhimurium	19	1	0	0	0	106	84	4887971	449691	52.19	131662	61834	2065	3063	912
SAMN14862564	JABQFW000000000	CIDM_AU_2019_1763	Typhimurium	19	1	0.484262	0	1.0989	129	81	4875162	538488	52.17	169570	74193	2065	3063	912
SAMN14862565	JABQFV000000000	CIDM_AU_2019_1764	Typhimurium	19	1	0.484262	0	1.0989	111	79	4908735	430432	52.15	201852	75608	2065	3063	912
SAMN14862566	JABQFU000000000	CIDM_AU_2019_1765	Typhimurium	19	1	0	0	0	121	91	4856205	266799	52.11	118696	73629	2065	3063	912
SAMN14862567	JABQFT000000000	CIDM_AU_2019_1766	Typhimurium	19	1	0	0	0	106	91	4891500	537980	52.15	168181	74285	2065	3063	912
SAMN14862568	JABQFS000000000	CIDM_AU_2019_1767	Typhimurium	19	1	0.484262	0	1.0989	157	80	4902747	449695	52.18	178746	74133	2065	3063	912
SAMN14862569	JABQFR000000000	CIDM_AU_2019_1768	Typhimurium	19	1	0	0	0	111	76	4859249	668049	52.16	170018	82296	2065	3063	912
SAMN14862570	JABQFQ000000000	CIDM_AU_2019_1769	TyphimuriumI 4,[5],12:i:-	34	1	0	0	0	101	87	4934972	628385	52.16	175025	74245	2065	3063	912
SAMN14862571	JABQFP000000000	CIDM_AU_2019_1770	Typhimurium	19	1	0	0	0	88	79	4965605	449691	52.13	173666	75606	2065	3063	912
SAMN14862572	JABQFO000000000	CIDM_AU_2019_1771	Typhimurium	19	1	0.484262	0	1.0989	113	77	4905781	430646	52.15	169472	74149	2065	3063	912
SAMN14862573	JABQFN000000000	CIDM_AU_2019_1772	Typhimurium	19	1	0	0	0	115	78	4886283	538517	52.19	178762	74133	2065	3063	912
SAMN14862574	JABQFM000000000	CIDM_AU_2019_1773	Typhimurium	19	1	0.484262	0	1.0989	109	75	4905215	538101	52.15	145994	74149	2065	3063	912
SAMN14862575	JABQFL000000000	CIDM_AU_2019_1774	Typhimurium	19	1	0.484262	0	1.0989	145	78	4896230	449820	52.18	149675	75608	2065	3063	912
SAMN14862576	JABQFK000000000	CIDM_AU_2019_1775	Typhimurium	19	1	0.484262	0	1.0989	82	81	4900936	538068	52.18	146018	74149	2065	3063	912
SAMN14862577	JABQFJ000000000	CIDM_AU_2019_1776	Typhimurium	19	1	0	0	0	75	83	4892103	538416	52.19	149674	65914	2065	3063	912
SAMN14862578	JABQFI000000000	CIDM_AU_2019_1777	Typhimurium	19	1	0	0	0	98	79	4918662	430822	52.2	178762	75606	2065	3063	912
SAMN14862579	JABQFH000000000	CIDM_AU_2019_1778	TyphimuriumI 4,[5],12:i:-	34	1	0	0	0	110	90	5013864	628339	52.11	149675	74323	2065	3063	912
SAMN14862580	JABQFG000000000	CIDM_AU_2019_1779	TyphimuriumI 4,[5],12:i:-	34	1	0	0	0	113	97	5017382	628516	52.07	145772	64129	2065	3063	912
SAMN14862581	JABQFF000000000	CIDM_AU_2019_1780	Typhimurium	19	1	0	0	0	159	101	5205895	321297	51.97	122167	59920	2065	3063	912
SAMN14862582	JABQFE000000000	CIDM_AU_2019_1781	Typhimurium	19	1	0.484262	0	1.0989	155	78	4874854	538398	52.17	149674	74120	2065	3063	912
SAMN14862583	JABQFD000000000	CIDM_AU_2019_1782	TyphimuriumI 4,[5],12:i:-	34	1	0	0	0	160	102	5023793	321675	52.06	165680	68392	2065	3063	912
SAMN14862584	JABQFC000000000	CIDM_AU_2019_1783	Typhimurium	19	1	0.484262	0	1.0989	132	74	4872998	538424	52.17	178508	75608	2065	3063	912
SAMN14862585	JABQFB000000000	CIDM_AU_2019_1784	Typhimurium	19	1	0	0	0	132	82	4834679	322564	52.12	123650	69714	2065	3063	912
SAMN14862586	JABQFA000000000	CIDM_AU_2019_1785	Typhimurium	19	1	0.968523	0	1.0989	96	77	4902688	538559	52.17	149675	81544	2065	3063	912
SAMN14862587	JABQEZ000000000	CIDM_AU_2019_1786	TyphimuriumI 4,[5],12:i:-	34	1	0	0	0	111	91	4964283	667311	52.16	172077	68392	2065	3063	912
SAMN14862588	JABQEY000000000	CIDM_AU_2019_1787	Typhimurium	19	1	0.484262	0	1.0989	111	81	4898842	533992	52.18	149675	74120	2065	3063	912
SAMN14862589	JABQEX000000000	CIDM_AU_2019_1788	Typhimurium	19	1	0	0	0	130	83	4931826	430448	52.15	178406	60560	2065	3063	912
SAMN14862590	JABQEW000000000	CIDM_AU_2019_1789	Typhimurium	19	1	0	0	0	113	92	4940452	266520	52.2	122157	73987	2065	3063	912
SAMN14862591	JABQEV000000000	CIDM_AU_2019_1790	TyphimuriumI 4,[5],12:i:-	34	1	0	0	0	140	91	5011838	628432	52.1	170326	68392	2065	3063	912
SAMN14862592	JABQEU000000000	CIDM_AU_2019_1791	Typhimurium	19	1	0	0	0	141	84	4930320	600648	52.15	175007	75591	2065	3063	912
SAMN14862593	JABQET000000000	CIDM_AU_2019_1792	Typhimurium	19	1	0	0	0	159	81	4927037	538338	52.15	178762	75591	2065	3063	912
SAMN14862594	JABQES000000000	CIDM_AU_2019_1793	Typhimurium	19	1	0	0	0	120	86	4929967	399490	52.15	178762	75591	2065	3063	912
SAMN14862595	JABQER000000000	CIDM_AU_2019_1794	Typhimurium	19	1	0	0	0	127	87	4930180	399633	52.15	149679	75591	2065	3063	912
SAMN14862596	JABQEQ000000000	CIDM_AU_2019_1795	Typhimurium	19	1	0	0	0	146	79	4922931	538407	52.2	184026	74358	2065	3063	912
SAMN14862597	JABQEP000000000	CIDM_AU_2019_1796	Typhimurium	19	1	0	0	0	69	81	4928424	600648	52.15	193692	75591	2065	3063	912
SAMN14862598	JABQEO000000000	CIDM_AU_2019_1797	Typhimurium	19	1	0	0.326584	0	95	79	4869696	538517	52.17	178746	61915	2065	3063	912
SAMN14862599	JABQEN000000000	CIDM_AU_2019_1798	Typhimurium	19	1	0	0	0	127	84	4902015	533489	52.19	193709	60317	2065	3063	912
SAMN14862600	JABQEM000000000	CIDM_AU_2019_1799	Typhimurium	19	1	0	0	0	116	87	4856319	359238	52.11	120753	64193	2065	3063	912
SAMN14862601	JABQEL000000000	CIDM_AU_2019_1800	Typhimurium	19	1	0.484262	0	1.0989	120	91	4941203	430364	52.12	178548	74153	2065	3063	912
SAMN14862602	JABQEK000000000	CIDM_AU_2019_1801	Typhimurium	19	1	0.484262	0	1.0989	98	77	4896761	449353	52.18	178508	81544	2065	3063	912
SAMN14862603	JABQEJ000000000	CIDM_AU_2019_1802	Typhimurium	19	1	0.484262	0	1.0989	80	80	4902068	368708	52.18	149675	74118	2065	3063	912
SAMN14862604	JABQEI000000000	CIDM_AU_2019_1803	Typhimurium	19	1	0	0	0	92	81	4886092	538303	52.19	149796	75606	2065	3063	912
SAMN14862605	JABQEH000000000	CIDM_AU_2019_1804	Typhimurium	19	1	0	0	0	136	79	4887678	538177	52.19	169006	75606	2065	3063	912
SAMN14862606	JABQEG000000000	CIDM_AU_2019_1805	TyphimuriumI 4,[5],12:i:-	34	1	0	0	0	145	107	5070322	738955	52.1	135227	54360	2065	3063	912
SAMN14862607	JABQEF000000000	CIDM_AU_2019_1806	TyphimuriumI 4,[5],12:i:-	34	1	0	0	0	120	89	4927436	738784	52.15	170499	65081	2065	3063	912
SAMN14862608	JABQEE000000000	CIDM_AU_2019_1807	Typhimurium	19	1	0	0	0	164	90	4927401	344041	52.15	149674	60298	2065	3063	912
SAMN14862609	JABQED000000000	CIDM_AU_2019_1808	Typhimurium	19	1	0	0	0	122	88	4932145	538273	52.15	149674	62650	2065	3063	912
SAMN14862610	JABQEC000000000	CIDM_AU_2019_1809	Typhimurium	19	1	0	0	0	128	85	4928097	600125	52.15	175007	81086	2065	3063	912
SAMN14862611	JABQEB000000000	CIDM_AU_2019_1810	Typhimurium	19	1	0	0	0	147	88	4929350	600299	52.15	149674	75591	2065	3063	912
SAMN14862612	JABQEA000000000	CIDM_AU_2019_1811	TyphimuriumI 4,[5],12:i:-	34	1	0	0	0	165	91	5143768	667806	51.88	182112	75609	2065	3063	912
SAMN14862613	JABQDZ000000000	CIDM_AU_2019_1812	Typhimurium	19	1	0.484262	0	1.0989	128	78	4901901	538660	52.18	178390	74120	2065	3063	912
SAMN14862614	JABQDY000000000	CIDM_AU_2019_1813	TyphimuriumI 4,[5],12:i:-	34	1	0	0	0	149	107	4998465	349231	52.12	135227	68294	2065	3063	912
SAMN14862615	JABQDX000000000	CIDM_AU_2019_1814	Typhimurium	19	1	0.484262	0	1.0989	132	86	4941093	538592	52.12	169420	74052	2065	3063	912
SAMN14862616	JABQDW000000000	CIDM_AU_2019_1815	Typhimurium	19	1	0	0	0	102	81	4884121	449421	52.19	175007	61910	2065	3063	912
SAMN14862617	JABQDV000000000	CIDM_AU_2019_1816	Typhimurium	19	1	0	0	0	105	81	4891293	628484	52.18	116047	72758	2065	3063	912
SAMN14862618	JABQDU000000000	CIDM_AU_2019_1817	Typhimurium	19	1	0	0	0	117	75	4892998	538453	52.19	214587	61904	2065	3063	912
SAMN14862619	JABQDT000000000	CIDM_AU_2019_1818	Typhimurium	19	1	0	0	0	146	84	4929243	538465	52.15	178275	60273	2065	3063	912
SAMN14862620	JABQDS000000000	CIDM_AU_2019_1819	Typhimurium	19	1	0	0	0	109	80	4892910	538201	52.19	149674	81224	2065	3063	912
SAMN14862621	JABQDR000000000	CIDM_AU_2019_1820	Typhimurium	19	1	0	0	0	112	80	4888789	449691	52.19	129520	61917	2065	3063	912
SAMN14862622	JABQDQ000000000	CIDM_AU_2019_1821	Typhimurium	19	1	0	0	0	106	80	4890142	538418	52.19	169028	61924	2065	3063	912
SAMN14862623	JABQDP000000000	CIDM_AU_2019_1822	Typhimurium	19	1	0	0	0	117	79	4891856	538405	52.19	149674	74319	2065	3063	912
SAMN14862624	JABQDO000000000	CIDM_AU_2019_1823	Typhimurium	19	1	0	0	0	99	77	4882259	449691	52.19	178390	75606	2065	3063	912
SAMN14862625	JABQDN000000000	CIDM_AU_2019_1824	Typhimurium	19	1	0.484262	0	1.0989	109	84	4995304	538287	52.13	149675	75608	2065	3063	912
SAMN14862626	JABQDM000000000	CIDM_AU_2019_1825	Typhimurium	19	1	0	0	0	94	82	4889120	449475	52.18	149674	74202	2065	3063	912
SAMN14862627	JABQDL000000000	CIDM_AU_2019_1826	Typhimurium	19	1	0.484262	0	0	92	81	4958334	497557	52.14	193711	61912	2065	3063	912
SAMN14862628	JABQDK000000000	CIDM_AU_2019_1827	Typhimurium	19	1	0.484262	0	1.0989	115	82	4904737	430666	52.17	149675	74120	2065	3063	912
SAMN14862629	JABQDJ000000000	CIDM_AU_2019_1828	TyphimuriumI 4,[5],12:i:-	34	1	0	0	0	96	90	4937933	656360	52.13	149714	68392	2065	3063	912
SAMN14862630	JABQDI000000000	CIDM_AU_2019_1829	TyphimuriumI 4,[5],12:i:-	34	1	0	0	0	99	99	4962853	667981	52.11	131759	75609	2065	3063	912
SAMN14862631	JABQDH000000000	CIDM_AU_2019_1830	TyphimuriumI 4,[5],12:i:-	34	1	0	0	0	101	103	5014468	431413	52.12	218704	75609	2065	3063	912
SAMN14862632	JABQDG000000000	CIDM_AU_2019_1831	Typhimurium	19	1	0.484262	0	1.0989	137	78	4902010	538452	52.18	173379	74149	2065	3063	912
SAMN14862633	JABQDF000000000	CIDM_AU_2019_1832	Typhimurium	19	1	0	0	0	156	80	4886122	449465	52.18	149674	74241	2065	3063	912
SAMN14862634	JABQDE000000000	CIDM_AU_2019_1833	Typhimurium	19	1	0.484262	0	1.0989	146	79	4903439	531268	52.18	127044	74149	2065	3063	912
SAMN14862635	JABQDD000000000	CIDM_AU_2019_1834	Typhimurium	19	1	0.484262	0	1.0989	140	76	4971427	537976	52.12	178508	75608	2065	3063	912
SAMN14862636	JABQDC000000000	CIDM_AU_2019_1835	Typhimurium	19	1	0.484262	0	1.0989	139	79	4906855	430647	52.15	149675	74120	2065	3063	912
SAMN14862637	JABQDB000000000	CIDM_AU_2019_1836	Typhimurium	19	1	0	0	0	205	76	4848624	777709	52.23	213786	74334	2065	3063	912
SAMN14862638	JABQDA000000000	CIDM_AU_2019_1837	Typhimurium	19	1	0	0	0	129	80	4881358	368359	52.19	149674	80476	2065	3063	912
SAMN14862639	JABQCZ000000000	CIDM_AU_2019_1838	Typhimurium	19	1	0.484262	0	1.0989	112	75	4904029	432682	52.18	178508	75608	2065	3063	912
SAMN14862640	JABQCY000000000	CIDM_AU_2019_1839	Typhimurium	34	1	0	0	0	106	90	4913371	628395	52.12	145499	68392	2065	3063	912
SAMN14862641	JABQCX000000000	CIDM_AU_2019_1840	Typhimurium	19	1	0	0	0	146	77	4864883	431390	52.15	225576	74221	2065	3063	912
SAMN14862642	JABQCW000000000	CIDM_AU_2019_1841	Typhimurium	19	1	0	0.326584	0	68	78	4855901	461530	52.18	178755	61912	2065	3063	912
SAMN14862643	JABQCV000000000	CIDM_AU_2019_1842	TyphimuriumI 4,[5],12:i:-	34	1	0	0	0	129	101	5199332	345216	51.9	165391	60158	2065	3063	912
SAMN14862644	JABQCU000000000	CIDM_AU_2019_1843	Typhimurium	19	1	0.484262	0	1.0989	153	78	4910015	599971	52.14	149675	75608	2065	3063	912
SAMN14862645	JABQCT000000000	CIDM_AU_2019_1844	Typhimurium	19	1	0.484262	0	1.0989	123	79	4914236	538761	52.14	149675	74149	2065	3063	912
SAMN14862646	JABQCS000000000	CIDM_AU_2019_1845	Typhimurium	19	1	0.484262	0	1.0989	143	89	4964764	538058	52.13	149675	52005	2065	3063	912
SAMN14862647	JABQCR000000000	CIDM_AU_2019_1846	Typhimurium	19	1	0.484262	0	1.0989	125	80	4869065	538463	52.19	178390	74146	2065	3063	912
SAMN14862648	JABQCQ000000000	CIDM_AU_2019_1847	Typhimurium	19	1	0.484262	0	1.0989	157	76	4901024	449710	52.17	178508	74251	2065	3063	912
SAMN14862649	JABQCP000000000	CIDM_AU_2019_1848	TyphimuriumI 4,[5],12:i:-	34	1	0.484262	0	0	170	120	5283669	628606	51.85	109786	52006	2065	3063	912
SAMN14862650	JABQCO000000000	CIDM_AU_2019_1849	Typhimurium	36	1	0	0	0	133	59	4775235	427008	52.19	144349	81446	2065	3063	912
SAMN14862651	JABQCN000000000	CIDM_AU_2019_1850	Typhimurium	19	1	0	0	0	141	71	4800911	565873	52.17	128642	75610	2065	3063	912
SAMN14862652	JABQCM000000000	CIDM_AU_2019_1851	Typhimurium	36	1	0	0	0	115	68	4762053	628754	52.17	164771	77669	2065	3063	912
SAMN14862653	JABQCL000000000	CIDM_AU_2019_1852	Typhimurium	19	1	0.484262	0	1.0989	124	85	4941002	538440	52.13	145994	74149	2065	3063	912
SAMN14862654	JABQCK000000000	CIDM_AU_2019_1853	TyphimuriumI 4,[5],12:i:-	34	1	0	0	0	86	102	5200801	350898	51.9	130542	61042	2065	3063	912
SAMN14862655	JABQCJ000000000	CIDM_AU_2019_1854	TyphimuriumI 4,[5],12:i:-	34	1	0	0	0	195	97	4961702	738835	52.11	165122	74206	2065	3063	912
SAMN14862656	JABQCI000000000	CIDM_AU_2019_1855	Typhimurium	19	1	0	0	0	166	79	4919525	538002	52.2	175007	75606	2065	3063	912
SAMN14862657	JABQCH000000000	CIDM_AU_2019_1856	TyphimuriumI 4,[5],12:i:-	34	1	0	0	0	146	97	5168450	738831	51.91	182111	75609	2065	3063	912
SAMN14862658	JABQCG000000000	CIDM_AU_2019_1857	Typhimurium	19	1	0.484262	0	1.0989	156	76	4866554	538067	52.19	149675	74146	2065	3063	912
SAMN14862659	JABQCF000000000	CIDM_AU_2019_1858	Typhimurium	19	1	0.484262	0	1.0989	138	78	4866916	369760	52.19	149600	74120	2065	3063	912
SAMN14862660	JABQCE000000000	CIDM_AU_2019_1859	Typhimurium	19	1	0.484262	0	1.0989	179	79	4904008	538566	52.15	146000	74149	2065	3063	912
SAMN14862661	JABQCD000000000	CIDM_AU_2019_1860	Typhimurium	19	1	0	0	0	206	82	4889855	538002	52.19	169065	75606	2065	3063	912
SAMN14862662	JABQCC000000000	CIDM_AU_2019_1861	Typhimurium	19	1	0.484262	0	1.0989	98	75	4867010	538068	52.18	178756	75608	2065	3063	912
SAMN14862663	JABQCB000000000	CIDM_AU_2019_1862	Typhimurium	19	1	0.484262	0	1.0989	127	83	4878415	449775	52.18	178508	74120	2065	3063	912
SAMN14862664	JABQCA000000000	CIDM_AU_2019_1863	Typhimurium	19	1	0	0	0	98	76	4844414	449576	52.23	178821	69715	2065	3063	912
SAMN14862665	JABQBZ000000000	CIDM_AU_2019_1864	Typhimurium	19	1	0	0	0	117	83	4834250	322775	52.12	140492	61241	2065	3063	912
SAMN14862666	JABQBY000000000	CIDM_AU_2019_1865	Typhimurium	19	1	0	0	0	134	73	4943938	738647	52.2	178463	74334	2065	3063	912
SAMN14862667	JABQBX000000000	CIDM_AU_2019_1866	Typhimurium	19	1	0	0	0	82	79	4901690	538563	52.16	178746	82295	2065	3063	912
SAMN14862668	JABQBW000000000	CIDM_AU_2019_1867	Typhimurium	19	1	0	0	0	98	79	4885460	445560	52.19	178763	81551	2065	3063	912
SAMN14862669	JABQBV000000000	CIDM_AU_2019_1868	Typhimurium	19	1	0.484262	0	1.0989	113	77	4910299	538560	52.15	178424	74149	2065	3063	912
SAMN14862670	JABQBU000000000	CIDM_AU_2019_1869	TyphimuriumI 4,[5],12:i:-	34	1	0	0	0	80	90	4921348	575088	52.17	193692	65081	2065	3063	912
SAMN14862671	JABQBT000000000	CIDM_AU_2019_1870	Abortusovis	768	2	7.74818	10.4507	9.89011	91	73	4860649	591504	51.75	158482	73922	2065	3063	912
SAMN14862672	JABQBS000000000	CIDM_AU_2019_1871	Typhimurium	19	1	0.484262	0	1.0989	70	79	4898434	537696	52.17	178390	74120	2065	3063	912
SAMN14862673	JABQBR000000000	CIDM_AU_2019_1872	Typhimurium	19	1	0.484262	0	1.0989	81	82	4911542	430647	52.16	178507	74120	2065	3063	912
SAMN14862674	JABQBQ000000000	CIDM_AU_2019_1873	Typhimurium	19	1	0.484262	0	1.0989	219	75	4907988	430647	52.15	201639	75608	2065	3063	912
SAMN14862675	JABQBP000000000	CIDM_AU_2019_1874	TyphimuriumI 4,[5],12:i:-	34	1	0	0	0	121	93	5141825	628599	51.88	149675	74323	2065	3063	912
SAMN14862676	JABQBO000000000	CIDM_AU_2019_1875	TyphimuriumI 4,[5],12:i:-	34	1	0	0	0	107	79	4923912	346418	52.16	220163	77555	2065	3063	912
SAMN14862677	JABQBN000000000	CIDM_AU_2019_1876	Typhimurium	19	1	0.484262	0	1.0989	208	84	4876698	600097	52.18	152056	60436	2065	3063	912
SAMN14862678	JABQBM000000000	CIDM_AU_2019_1877	Typhimurium	19	1	0.484262	0	1.0989	171	79	4909309	334263	52.16	149675	74149	2065	3063	912
SAMN14862679	JABQBL000000000	CIDM_AU_2019_1878	Typhimurium	19	1	0.484262	0	1.0989	164	87	5052260	600621	52.09	149675	74148	2065	3063	912
SAMN14862680	JABQBK000000000	CIDM_AU_2019_1879	Typhimurium	19	1	0.484262	0	1.0989	176	78	4894730	533450	52.17	149675	74195	2065	3063	912
SAMN14862681	JABQBJ000000000	CIDM_AU_2019_1880	Typhimurium	19	1	0.484262	0	1.0989	120	77	4899268	538068	52.17	178508	74120	2065	3063	912
SAMN14862682	JABQBI000000000	CIDM_AU_2019_1881	Typhimurium	19	1	0.484262	0	1.0989	197	78	4898053	449695	52.18	178508	74149	2065	3063	912
SAMN14862683	JABQBH000000000	CIDM_AU_2019_1882	Typhimurium	19	1	0	0	0	136	81	4886647	538317	52.19	149674	81551	2065	3063	912
SAMN14862684	JABQBG000000000	CIDM_AU_2019_1883	Typhimurium	19	1	0.484262	0	1.0989	170	77	4872959	538821	52.18	178508	75608	2065	3063	912
SAMN14862685	JABQBF000000000	CIDM_AU_2019_1884	Typhimurium	19	1	0	0	0	172	84	4886657	538536	52.19	149674	60276	2065	3063	912
SAMN14862686	JABQBE000000000	CIDM_AU_2019_1885	Typhimurium	19	1	0.484262	0	1.0989	191	76	4909740	430647	52.15	149675	81544	2065	3063	912
SAMN14862687	JABQBD000000000	CIDM_AU_2019_1886	Typhimurium	19	1	0.484262	0	1.0989	155	78	4909573	538291	52.15	149675	74149	2065	3063	912
SAMN14862688	JABQBC000000000	CIDM_AU_2019_1887	Typhimurium	19	1	0.484262	0	1.0989	94	78	4907492	538488	52.17	147252	74149	2065	3063	912
SAMN14862689	JABQBB000000000	CIDM_AU_2019_1888	Typhimurium	19	1	0.484262	0	1.0989	147	78	4904086	536033	52.16	145994	74149	2065	3063	912
SAMN14862690	JABQBA000000000	CIDM_AU_2019_1889	Typhimurium	19	1	0.484262	0	1.0989	195	97	5022103	538565	52.1	145994	74120	2065	3063	912
SAMN14862691	JABQAZ000000000	CIDM_AU_2019_1890	Typhimurium	19	1	0	0	0	186	79	4863447	527765	52.09	149674	87205	2065	3063	912
SAMN14862692	JABQAY000000000	CIDM_AU_2019_1891	Typhimurium	19	1	0	0	0	159	82	4888772	368359	52.19	149674	62077	2065	3063	912
SAMN14862693	JABQAX000000000	CIDM_AU_2019_1892	Typhimurium	19	1	0.484262	0	1.0989	180	80	4903049	538557	52.17	149675	71442	2065	3063	912
SAMN14862694	JABQAW000000000	CIDM_AU_2019_1893	Typhimurium	19	1	0.484262	0	1.0989	158	77	4910201	600737	52.16	145994	77750	2065	3063	912
SAMN14862695	JABQAV000000000	CIDM_AU_2019_1894	Typhimurium	19	1	0.484262	0	1.0989	157	78	4897625	449150	52.18	169388	74120	2065	3063	912
SAMN14862696	JABQAU000000000	CIDM_AU_2019_1895	Typhimurium	19	1	0	0	0	148	81	4886038	571359	52.19	168949	75605	2065	3063	912
SAMN14862697	JABQAT000000000	CIDM_AU_2019_1896	Typhimurium	19	1	0	0	0	31	87	4887900	600649	52.19	149674	75606	2065	3063	912
SAMN14862698	JABQAS000000000	CIDM_AU_2019_1897	Typhimurium	19	1	0.484262	0	1.0989	55	93	4895935	595293	52.18	105125	60428	2065	3063	912
SAMN14862699	JABQAR000000000	CIDM_AU_2019_1898	Abortusovis	768	2	7.74818	10.4507	9.89011	100	84	4828988	591643	51.83	117441	64799	2065	3063	912
SAMN14862700	JABQAQ000000000	CIDM_AU_2019_1899	TyphimuriumI 4,[5],12:i:-	34	1	0	0	0	60	106	5002152	628109	52.13	164941	64390	2065	3063	912
SAMN14862701	JABQAP000000000	CIDM_AU_2019_1900	Typhimurium	19	1	0	0	0	34	84	4922203	538387	52.2	147253	75606	2065	3063	912
SAMN14862702	JABQAO000000000	CIDM_AU_2019_1901	Typhimurium	19	1	0.484262	0	1.0989	40	87	4897845	538430	52.17	147275	61786	2065	3063	912
SAMN14862703	JABQAN000000000	CIDM_AU_2019_1902	Typhimurium	19	1	0	0	0	67	82	4885733	538042	52.19	149674	60082	2065	3063	912
SAMN14862704	JABQAM000000000	CIDM_AU_2019_1903	Typhimurium	19	1	0	0	0	39	81	4848592	368610	52.22	122176	69715	2065	3063	912
SAMN14862705	JABQAL000000000	CIDM_AU_2019_1904	Typhimurium	19	1	0	0	0	147	78	4889155	600299	52.19	163870	58699	2065	3063	912
SAMN14862706	JABQAK000000000	CIDM_AU_2019_1905	Typhimurium	19	1	0.484262	0	1.0989	167	76	4895702	449830	52.17	149675	75608	2065	3063	912
SAMN14862707	JABQAJ000000000	CIDM_AU_2019_1906	Typhimurium	19	1	0.484262	0	1.0989	103	81	4877420	600447	52.17	149675	74149	2065	3063	912
SAMN14862708	JABQAI000000000	CIDM_AU_2019_1907	TyphimuriumI 4,[5],12:i:-	34	1	0	0	0	139	97	5142068	628622	51.88	135227	65080	2065	3063	912
SAMN14862709	JABQAH000000000	CIDM_AU_2019_1908	Typhimurium	19	1	0	0	0	90	86	4888531	515536	52.2	124251	60295	2065	3063	912
SAMN14862710	JABQAG000000000	CIDM_AU_2019_1909	Typhimurium	19	1	0.484262	0	1.0989	94	77	4897828	383397	52.18	148662	75608	2065	3063	912
SAMN14862711	JABQAF000000000	CIDM_AU_2019_1910	Typhimurium	19	1	0	0	0	115	84	4922360	449801	52.2	153858	74163	2065	3063	912
SAMN14862712	JABQAE000000000	CIDM_AU_2019_1911	Typhimurium	2297	1	0	0	0	110	79	4774994	449297	52.17	133439	75609	2065	3063	912
SAMN14862713	JABQAD000000000	CIDM_AU_2019_1912	Typhimurium	19	1	0.484262	0	1.0989	79	82	4903015	449475	52.17	149600	74120	2065	3063	912
SAMN14862714	JABQAC000000000	CIDM_AU_2019_1913	Typhimurium	19	1	0	0	0	101	69	4797348	394979	52.17	132110	75714	2065	3063	912
SAMN14862715	JABQAB000000000	CIDM_AU_2019_1914	TyphimuriumI 4,[5],12:i:-	34	1	0	0	0	96	93	5007190	540185	52.09	165680	75582	2065	3063	912
SAMN14862716	JABQAA000000000	CIDM_AU_2019_1915	Typhimurium	19	1	0.484262	0	1.0989	120	79	4897591	534032	52.18	153742	74120	2065	3063	912
SAMN14862717	JABPZZ000000000	CIDM_AU_2019_1916	Typhimurium	19	1	0.484262	0	1.0989	104	86	4991929	544697	52.09	147368	61160	2065	3063	912
SAMN14862718	JABPZY000000000	CIDM_AU_2019_1917	Typhimurium	19	1	0	0	0	102	84	4886689	600648	52.19	169034	81551	2065	3063	912
SAMN14862719	JABPZX000000000	CIDM_AU_2019_1918	TyphimuriumI 4,[5],12:i:-	34	1	0	0	0	122	95	5008184	540360	52.09	170749	74206	2065	3063	912
SAMN14862720	JABPZW000000000	CIDM_AU_2019_1919	Typhimurium	19	1	0	0	0	105	89	4857587	322560	52.11	120408	73629	2065	3063	912
SAMN14862721	JABPZV000000000	CIDM_AU_2019_1920	Typhimurium	19	1	0.484262	0	1.0989	88	80	4901905	600189	52.17	149600	74149	2065	3063	912
SAMN14862722	JABPZU000000000	CIDM_AU_2019_1921	Typhimurium	19	1	0.484262	0	1.0989	59	76	4900302	449562	52.17	178508	74149	2065	3063	912
SAMN14862723	JABPZT000000000	CIDM_AU_2019_1922	Typhimurium	19	1	0	0	0	89	81	4921163	538382	52.2	175007	60415	2065	3063	912
SAMN14862724	JABPZS000000000	CIDM_AU_2019_1923	Typhimurium	19	1	0	0	0	72	79	4917546	538452	52.19	178762	74358	2065	3063	912
SAMN14862725	JABPZR000000000	CIDM_AU_2019_1924	TyphimuriumI 4,[5],12:i:-	34	1	0	0	0	80	93	5029435	628727	52.17	171921	68392	2065	3063	912
SAMN14862726	JABPZQ000000000	CIDM_AU_2019_1925	Typhimurium	19	1	0	0	0	100	97	4959588	454894	52.11	128474	62078	2065	3063	912
SAMN14862727	JABPZP000000000	CIDM_AU_2019_1926	TyphimuriumI 4,[5],12:i:-	34	1	0	0	0	75	93	5029604	628470	52.16	170543	65122	2065	3063	912
SAMN14862728	JABPZO000000000	CIDM_AU_2019_1927	Typhimurium	19	1	0.484262	0.326584	1.0989	100	83	4994061	538464	52.12	149675	73968	2065	3063	912
SAMN14862729	JABPZN000000000	CIDM_AU_2019_1928	Typhimurium	19	1	0	0	0	145	89	4929344	538491	52.15	143752	75591	2065	3063	912
SAMN14862730	JABPZM000000000	CIDM_AU_2019_1929	Typhimurium	19	1	0	0	0	99	78	4888570	600648	52.19	178644	82295	2065	3063	912
SAMN14862731	JABPZL000000000	CIDM_AU_2019_1930	Typhimurium	19	1	0.484262	0	1.0989	140	81	4905413	538528	52.15	149675	74149	2065	3063	912
SAMN14862732	JABPZK000000000	CIDM_AU_2019_1931	Typhimurium	19	1	0	0	0	134	85	4922299	538491	52.19	149674	70260	2065	3063	912
SAMN14862733	JABPZJ000000000	CIDM_AU_2019_1932	Typhimurium	19	1	0.484262	0	1.0989	115	79	4906364	600621	52.17	178629	81544	2065	3063	912
SAMN14862734	JABPZI000000000	CIDM_AU_2019_1933	Typhimurium	19	1	0	0	0	109	84	4886856	430836	52.19	168681	62155	2065	3063	912
SAMN14862735	JABPZH000000000	CIDM_AU_2019_1934	Typhimurium	19	1	0.484262	0	1.0989	130	77	4901225	600713	52.17	178390	75608	2065	3063	912
SAMN14862736	JABPZG000000000	CIDM_AU_2019_1935	Typhimurium	19	1	0	0	0	104	86	4920944	538002	52.19	149674	57097	2065	3063	912
SAMN14862737	JABPZF000000000	CIDM_AU_2019_1936	Typhimurium	19	1	0	0	0	128	85	4890813	538278	52.19	175007	62276	2065	3063	912
SAMN14862738	JABPZE000000000	CIDM_AU_2019_1937	TyphimuriumI 4,[5],12:i:-	34	1	0	0	0	99	88	5024982	667886	52.14	193710	74323	2065	3063	912
SAMN14862739	JABPZD000000000	CIDM_AU_2019_1938	Typhimurium	19	1	0	0	0	128	82	4920400	449683	52.2	178762	74358	2065	3063	912
SAMN14862740	JABPZC000000000	CIDM_AU_2019_1939	Virchow	16	3	8.23245	9.47093	3.2967	115	50	4697127	375246	52.17	177550	91883	2065	3063	912
SAMN14862741	JABPZB000000000	CIDM_AU_2019_1940	Stanley	2299	2	6.2954	7.51143	4.3956	125	57	4723740	383231	52.2	177530	89127	2065	3063	912
SAMN14862742	JABPZA000000000	CIDM_AU_2019_1941	Typhimurium	19	1	0.484262	0	1.0989	102	76	4899909	538068	52.18	178557	81544	2065	3063	912
SAMN14862743	JABPYZ000000000	CIDM_AU_2019_1942	IIIb 50:k:z35	-	4	37.2881	39.1901	70.3297	112	69	4723548	546676	51.54	181627	87083	2065	3063	912
SAMN14862744	JABPYY000000000	CIDM_AU_2019_1943	Typhimurium	19	1	0	0.326584	0	162	76	4871638	600431	52.17	191732	75609	2065	3063	912
SAMN14862745	JABPYX000000000	CIDM_AU_2019_1944	Singapore	501	4	7.74818	9.79752	3.2967	52	58	4714772	474811	52.18	183440	102605	2065	3063	912
SAMN14862746	JABPYW000000000	CIDM_AU_2019_1945	Typhimurium	19	1	0.484262	0	1.0989	96	82	4874116	538474	52.18	149675	61911	2065	3063	912
SAMN14862747	JABPYV000000000	CIDM_AU_2019_1946	TyphimuriumI 4,[5],12:i:-	34	1	0	0	0	81	110	5087273	738739	52.14	175014	68392	2065	3063	912
SAMN14862748	JABPYU000000000	CIDM_AU_2019_1947	TyphimuriumI 4,[5],12:i:-	34	1	0	0	0	90	95	4962868	628598	52.16	149675	68001	2065	3063	912
SAMN14862749	JABPYT000000000	CIDM_AU_2019_1948	TyphimuriumI 4,[5],12:i:-	34	1	0	0	0	94	85	4929297	738831	52.16	149675	63488	2065	3063	912
SAMN14862750	JABPYS000000000	CIDM_AU_2019_1949	Typhimurium	19	1	0	0	0	106	94	4957782	538706	52.19	178746	61926	2065	3063	912
SAMN14862751	JABPYR000000000	CIDM_AU_2019_1950	Typhimurium	19	1	0	0	0	104	83	4920454	449461	52.2	150863	61787	2065	3063	912
SAMN14862752	JABPYQ000000000	CIDM_AU_2019_1951	Typhimurium	19	1	0	0	0	118	87	4918843	538324	52.2	175007	62104	2065	3063	912
SAMN14862753	JABPYP000000000	CIDM_AU_2019_1952	TyphimuriumI 4,[5],12:i:-	34	1	0	0	0	118	84	4990747	528206	52.08	165788	75609	2065	3063	912
SAMN14862754	JABPYO000000000	CIDM_AU_2019_1953	TyphimuriumI 4,[5],12:i:-	34	1	0	0	0	109	97	5046741	738832	52.03	218704	67693	2065	3063	912
SAMN14862755	JABPYN000000000	CIDM_AU_2019_1954	Typhimurium	19	1	0	0	0	109	70	4756964	369807	52.17	201514	74385	2065	3063	912
SAMN14862756	JABPYM000000000	CIDM_AU_2019_1955	Typhimurium	19	1	0.484262	0	1.0989	104	72	4899833	600189	52.17	178390	81544	2065	3063	912
SAMN14862757	JABPYL000000000	CIDM_AU_2019_1956	Typhimurium	19	1	0.484262	0	1.0989	121	81	4874983	509125	52.18	175479	74149	2065	3063	912
SAMN14862758	JABPYK000000000	CIDM_AU_2019_1957	Typhimurium	19	1	0	0	0	106	83	4885953	538493	52.19	178322	60407	2065	3063	912
SAMN14862759	JABPYJ000000000	CIDM_AU_2019_1958	Typhimurium	19	1	0.484262	0	1.0989	111	79	4899081	538464	52.17	146012	74149	2065	3063	912
SAMN14862760	JABPYI000000000	CIDM_AU_2019_1959	TyphimuriumI 4,[5],12:i:-	-	1	0	0	0	113	86	4968939	738912	52.12	175033	68392	2065	3063	912
SAMN14862761	JABPYH000000000	CIDM_AU_2019_1960	Typhimurium	19	1	0.484262	0	1.0989	50	78	4876330	537976	52.18	178506	74120	2065	3063	912
SAMN14862762	JABPYG000000000	CIDM_AU_2019_1961	Typhimurium	-	1	0.484262	0	1.0989	97	75	4867664	445644	52.18	178508	74149	2065	3063	912
SAMN14862763	JABPYF000000000	CIDM_AU_2019_1962	Typhimurium	19	1	0.484262	0	1.0989	115	78	4905907	430647	52.14	198589	61901	2065	3063	912
SAMN14862764	JABPYE000000000	CIDM_AU_2019_1963	Abortusovis	768	2	7.74818	10.4507	9.89011	95	75	4826193	360973	51.83	141676	67976	2065	3063	912
SAMN14862765	JABPYD000000000	CIDM_AU_2019_1964	Abortusovis	768	2	7.74818	10.4507	9.89011	105	72	4867287	361089	51.83	152162	73922	2065	3063	912
SAMN14862766	JABPYC000000000	CIDM_AU_2019_1965	II 1,4,[5],12,[27]:b:[e,n,x]	2116	4	19.3705	32.3318	30.7692	103	94	5016400	375730	51.73	122678	69828	2065	3063	912
SAMN14862767	JABPYB000000000	CIDM_AU_2019_1966	Typhimurium	19	1	0.484262	0	0	103	75	4864493	628630	52.17	141642	77504	2065	3063	912
SAMN14862768	JABPYA000000000	CIDM_AU_2019_1967	Typhimurium	19	1	0	0	0	86	85	4892505	538524	52.19	149674	75606	2065	3063	912
SAMN14862769	JABPXZ000000000	CIDM_AU_2019_1968	Typhimurium	19	1	0	0	0	95	84	4947458	431333	52.16	149663	74334	2065	3063	912
SAMN14862770	JABPXY000000000	CIDM_AU_2019_1969	Typhimurium	19	1	0.484262	0	1.0989	80	78	4904424	445339	52.17	178746	81544	2065	3063	912
SAMN14862771	JABPXX000000000	CIDM_AU_2019_1970	TyphimuriumI 4,[5],12:i:-	34	1	0	0	0	75	90	4911238	570318	52.16	143753	75609	2065	3063	912
SAMN14862772	JABPXW000000000	CIDM_AU_2019_1971	Typhimurium	19	1	0	0	0	83	92	4959910	471945	52.11	148936	74284	2065	3063	912
SAMN14862773	JABPXV000000000	CIDM_AU_2019_1972	Typhimurium	19	1	0.484262	0	1.0989	86	79	4902655	449820	52.18	178746	75598	2065	3063	912
SAMN14862774	JABPXU000000000	CIDM_AU_2019_1973	Typhimurium	19	1	0	0	0	42	66	4754024	407048	52.16	163642	75610	2065	3063	912
SAMN14862775	JABPXT000000000	CIDM_AU_2019_1974	Typhimurium	-	1	0.484262	0	1.0989	67	79	4902311	599992	52.15	132595	60419	2065	3063	912
SAMN14862776	JABPXS000000000	CIDM_AU_2019_1975	Typhimurium	19	1	0.484262	0	1.0989	39	84	4873667	538286	52.17	145972	74120	2065	3063	912
SAMN14862777	JABPXR000000000	CIDM_AU_2019_1976	Typhimurium	19	1	0.484262	0	1.0989	89	82	4903257	449494	52.17	141299	75608	2065	3063	912
SAMN14862778	JABPXQ000000000	CIDM_AU_2019_1977	Typhimurium	19	1	0	0	0	114	85	4885790	538027	52.19	143569	75606	2065	3063	912
SAMN14862779	JABPXP000000000	CIDM_AU_2019_1978	Typhimurium	19	1	0	0	0	96	61	4748736	527570	52.1	191852	90707	2065	3063	912
SAMN14862780	JABPXO000000000	CIDM_AU_2019_1979	Typhimurium	19	1	0.484262	0	1.0989	119	83	4900929	538068	52.17	118765	56293	2065	3063	912
SAMN14862781	JABPXN000000000	CIDM_AU_2019_1980	Typhimurium	19	1	0.484262	0	1.0989	74	78	4900880	449820	52.18	146012	74149	2065	3063	912
SAMN14862782	JABPXM000000000	CIDM_AU_2019_1981	Typhimurium	19	1	0	0	0	105	84	4889730	538450	52.19	149674	74280	2065	3063	912
SAMN14862783	JABPXL000000000	CIDM_AU_2019_1982	TyphimuriumI 4,[5],12:i:-	34	1	0	0	0	87	81	4970860	628549	52.08	135227	61148	2065	3063	912
SAMN14862784	JABPXK000000000	CIDM_AU_2019_1983	Typhimurium	19	1	0.484262	0	1.0989	101	81	4975665	538299	52.11	178508	62260	2065	3063	912
SAMN14862785	JABPXJ000000000	CIDM_AU_2019_1984	Typhimurium	19	1	0.484262	0	1.0989	102	98	4975196	538475	52.06	149675	74120	2065	3063	912
SAMN14862786	JABPXI000000000	CIDM_AU_2019_1985	Typhimurium	19	1	0	0	0	109	87	4897684	538469	52.12	146385	67158	2065	3063	912
SAMN14862787	JABPXH000000000	CIDM_AU_2019_1986	Typhimurium	19	1	0	0	0	115	77	4850291	735413	52.16	125780	69715	2065	3063	912
SAMN14862788	JABPXG000000000	CIDM_AU_2019_1987	Typhimurium	19	1	0	0.326584	0	103	85	4880730	538361	52.11	110744	73882	2065	3063	912
SAMN14862789	JABPXF000000000	CIDM_AU_2019_1988	Typhimurium	19	1	0.484262	0	1.0989	100	80	4905076	600447	52.17	152056	74148	2065	3063	912
SAMN14862790	JABPXE000000000	CIDM_AU_2019_1989	Typhimurium	19	1	0	0	0	53	85	4848159	394537	52.12	122636	76030	2065	3063	912
SAMN14862791	JABPXD000000000	CIDM_AU_2019_1990	TyphimuriumI 4,[5],12:i:-	34	1	0	0	0	112	67	4928012	628503	52.16	182099	77734	2065	3063	912
SAMN14862792	JABPXC000000000	CIDM_AU_2019_1991	TyphimuriumI 4,[5],12:i:-	34	1	0	0	0	65	94	5120742	738309	51.86	182111	74284	2065	3063	912
SAMN14862793	JABPXB000000000	CIDM_AU_2019_1992	Typhimurium	19	1	0	0.326584	0	90	79	4870238	538541	52.16	149660	73882	2065	3063	912
SAMN14862794	JABPXA000000000	CIDM_AU_2019_1993	Typhimurium	19	1	0	0	0	125	87	4916276	324390	52.07	118693	68851	2065	3063	912
SAMN14862795	JABPWZ000000000	CIDM_AU_2019_1994	Typhimurium	19	1	0.484262	0	1.0989	87	76	4897144	596188	52.18	169558	74149	2065	3063	912
SAMN14862796	JABPWY000000000	CIDM_AU_2019_1995	Typhimurium	19	1	0.484262	0	1.0989	99	76	4873303	600158	52.17	149675	74118	2065	3063	912
SAMN14862797	JABPWX000000000	CIDM_AU_2019_1996	Typhimurium	19	1	0.484262	0	1.0989	122	77	4867258	600364	52.18	146012	77655	2065	3063	912
SAMN14862798	JABPWW000000000	CIDM_AU_2019_1997	TyphimuriumI 4,[5],12:i:-	34	1	0	0	0	116	87	4951855	393358	52.15	218704	75609	2065	3063	912
SAMN14862799	JABPWV000000000	CIDM_AU_2019_1998	Typhimurium	19	1	0.484262	0	1.0989	128	78	4900467	449485	52.17	178508	75608	2065	3063	912
SAMN14862802	JABPWU000000000	CIDM_AU_2019_1999	Typhimurium	19	1	0	0	0	122	76	4893305	667815	52.18	178704	81554	2065	3063	912
[truncated: 1,166 more rows]
